# Supplementary material for: Distinct patterns of whole blood transcriptional responses are induced in mice following immunisation with adenoviral and poxviral vector vaccines encoding the same antigen
Source: BMC Genomics. 2021 Oct 30;22:777. doi: 10.1186/s12864-021-08061-8 (PMC8556829; doi:10.1186/s12864-021-08061-8)
Supplement: Supplementary file 1 — Additional file 1: Supplementary Figure 1. Overlap between significantly differentially expressed genes (DEGs) in mouse whole blood 24 h after immunisation with human adenovirus serotype 5 (HuAd5) encoding a bacterial (factor H binding protein, Ad-fHbp), viral (pre-fusion F protein, Ad-preF), or no antigen (Ad-empty) and a modified vaccinia Ankara (MVA) virus encoding fHbp. Significantly DEGs were defined as those with an FDR < 0.01. Genes unique to each vaccine group represent putative transgene-encoded antigen-specific genes, while genes in the intersection between all three groups adenovirus groups represent HuAd5 vector-specific genes. Genes overlapping between Ad-fHbp and MVA-fHbp are highlighted as these serve as confirmation of the ability to detect a transgene product-specific gene signature from each vaccine platform. Supplementary Table 1. Ad-empty gene ontology over-representation analysis results. Supplementary Table 2. Ad-fHbp gene ontology over-representation analysis results. Supplementary Table 3. Ad-preF gene ontology over-representation analysis results. Supplementary Table 4. MVA-fHbp gene ontology over-representation analysis results. Supplementary Table 5. Ad-fHbp prime MVA-fHbp boost gene ontology over-representation analysis results. Supplementary Table 6. MVA-fHbp prime Ad-fHbp boost gene ontology over-representation analysis results. Supplementary Table 7. Ad-empty pathway over-representation analysis results. Supplementary Table 8. Ad-fHbp pathway over-representation analysis results. Supplementary Table 9. Ad-preF pathway over-representation analysis results. Supplementary Table 10. MVA-fHbp pathway over-representation analysis results. Supplementary Table 11. Ad-fHbp prime MVA-fHbp boost pathway over-representation analysis results. Supplementary Table 12. MVA-fHbp prime Ad-fHbp boost pathway over-representation analysis results. [file 12864_2021_8061_MOESM1_ESM.xlsx]

## Sheet: Supplementary Table 1
Pathway name	Pathway Id	Source Name	Organism	Pathway uploaded gene count	Genes in InnateDB for this entity	Pathway p-value	Pathway p-value (corrected)	Gene Symbols	Genes (Symbol|IDBG-ID|Ensembl|Entrez|Fold Change|P-Value)
Innate immune response	GO:0045087	biological process	10090	130	792	3.58716e-15	1.7448e-11	AI607873; Abcg1; Apobec3; Arhgap15; Bid; Bst2; Ccl5; Cd209a; Cd300lf; Cd55; Cebpb; Cflar; Cftr; Clec5a; Clock; Csf1; Cxcl10; Cxcr2; Cxcr3; Daxx; Ddx58; Dhx58; Dusp1; Eif2ak2; Eps8; Fcgr1; Fgr; Gbp2; Gbp7; Glrx; Gm4955; Gpr77; Gzmm; Havcr2; Hck; Herc6; Hspa1b; Id2; Ifih1; Ifit1; Ifit2; Ifit3; Igtp; Iigp1; Il1b; Il1r2; Ireb2; Irf1; Irf7; Irgm1; Isg15; Keap1; Klrk1; Lair1; Lgals9; Lst1; Map3k7; Mapk…	AI607873|IDBG-205966|ENSMUSG00000073490|226691|; Abcg1|IDBG-163644|ENSMUSG00000024030|11307|; Apobec3|IDBG-163088|ENSMUSG00000009585|80287|; Arhgap15|IDBG-168042|ENSMUSG00000049744|76117|; Bid|IDBG-184076|ENSMUSG00000004446|12122|; Bst2|IDBG-165924|ENSMUSG00000046718|69550|; Ccl5|IDBG-205509|ENSMUSG00000035042|20304|; Cd209a|IDBG-130586|ENSMUSG00000031494|170786|; Cd300lf|IDBG-214212|ENSMUSG00000…	17951|; Naip6|IDBG-262560|ENSMUSG00000078942|17952	53880|; Nampt|IDBG-134049|ENSMUSG00000020572|59027|; Nfat5|IDBG-190689|ENSMUSG00000003847|54446|; Nfe2l2|IDBG-181483|ENSMUSG00000015839|18024|; Nlrp12|IDBG-264083|ENSMUSG00000078817|378425|; Nras|IDBG-180975|ENSMUSG00000027852|18176|; Oas1a|IDBG-196676|ENSMUSG00000052776|246730|; Oas1c|IDBG-196449|ENSMUSG00000001166|114643|; Oas1e|IDBG-196409|ENSMUSG00000066867|231699|; Oas1g|IDBG-196639|ENSMUSG0…	21822|; Ticam2|IDBG-145267|ENSMUSG00000056130|225471|; Tlr11|IDBG-156030|ENSMUSG00000051969|239081|; Tlr13|IDBG-166933|ENSMUSG00000033777|279572|; Tnf|IDBG-177358|ENSMUSG00000024401|21926|; Tnfsf4|IDBG-201525|ENSMUSG00000026700|22164|; Tpst1|IDBG-202215|ENSMUSG00000034118|22021|; Trem1|IDBG-189794|ENSMUSG00000042265|58217|; Trem2|IDBG-189871|ENSMUSG00000023992|83433|; Treml2|IDBG-189835|ENSMUSG00…
Response to virus	GO:0009615	biological process	10090	29	90	4.30203e-11	1.04625e-07	Batf3; Bst2; Clec5a; Cxcl10; Ddx58; Ddx60; Dhx58; Eif2ak2; Ifi27l2a; Ifih1; Ifit1; Ifit2; Ifit3; Ifitm3; Klra8; Mx1; Myd88; Oas1a; Oas2; Oas3; Oasl1; Oasl2; Rsad2; Tgtp1; Tgtp2; Tlr13; Tnf; Tnfsf4; Zc3hav1;	Batf3|IDBG-208706|ENSMUSG00000026630|381319|; Bst2|IDBG-165924|ENSMUSG00000046718|69550|; Clec5a|IDBG-139294|ENSMUSG00000029915|23845|; Cxcl10|IDBG-179916|ENSMUSG00000034855|15945|; Ddx58|IDBG-135957|ENSMUSG00000040296|230073|; Ddx60|IDBG-157673|ENSMUSG00000037921|234311|; Dhx58|IDBG-211512|ENSMUSG00000017830|80861|; Eif2ak2|IDBG-199014|ENSMUSG00000024079|19106|; Ifi27l2a|IDBG-261222|ENSMUSG00000…	93968|; Mx1|IDBG-180365|ENSMUSG00000000386||; Myd88|IDBG-204565|ENSMUSG00000032508|17874|; Oas1a|IDBG-196676|ENSMUSG00000052776|246730|; Oas2|IDBG-196257|ENSMUSG00000032690|246728|; Oas3|IDBG-196327|ENSMUSG00000032661|246727|; Oasl1|IDBG-193110|ENSMUSG00000041827|231655|; Oasl2|IDBG-193075|ENSMUSG00000029561|23962|; Rsad2|IDBG-131654|ENSMUSG00000020641|58185|; Tgtp1|IDBG-262889|ENSMUSG00000078922…	21822|; Tgtp2|IDBG-262892|ENSMUSG00000078921|100039796	21822|; Tlr13|IDBG-166933|ENSMUSG00000033777|279572|; Tnf|IDBG-177358|ENSMUSG00000024401|21926|; Tnfsf4|IDBG-201525|ENSMUSG00000026700|22164|; Zc3hav1|IDBG-137011|ENSMUSG00000029826|78781|;
Protein binding	GO:0005515	molecular function	10090	889	9494	8.44677e-10	1.02713e-06	1110012J17Rik; 1700027A23Rik; 2010002M12Rik; 2310035C23Rik; 2810417H13Rik; 2810428I15Rik; 3110002H16Rik; 3110043O21Rik; 4932438A13Rik; 4933407H18Rik; 9130014G24Rik; A530064D06Rik; AC074329; AC090887; AC140374; AF251705; Abcg1; Acap3; Acbd6; Acp1; Acvr2a; Adam21; Adam4; Adam6b; Adam9; Adamts10; Adora2a; Ahcyl1; Ahsa1; Aida; Akap12; Akap5; Alcam; Alg2; Alpk2; Amica1; Anapc1; Ankfy1; Ankrd13a; Ankrd…	1110012J17Rik|IDBG-195483|ENSMUSG00000052105|68617|; 1700027A23Rik|IDBG-184166|ENSMUSG00000010136|100503311|; 2010002M12Rik|IDBG-159837|ENSMUSG00000067297|112419|; 2310035C23Rik|IDBG-185376|ENSMUSG00000026319|227446|; 2810417H13Rik|IDBG-178507|ENSMUSG00000040204|68026|; 2810428I15Rik|IDBG-163236|ENSMUSG00000058833|66462|; 3110002H16Rik|IDBG-128823|ENSMUSG00000024410|76482|; 3110043O21Rik|IDBG-135…	11431|; Acvr2a|IDBG-168425|ENSMUSG00000052155|11480|; Adam21|IDBG-154493|ENSMUSG00000008438|56622|; Adam4|IDBG-154372|ENSMUSG00000072972|11498|; Adam6b|IDBG-176643|ENSMUSG00000051804|238405|; Adam9|IDBG-143125|ENSMUSG00000031555|11502|; Adamts10|IDBG-167113|ENSMUSG00000024299|224697|; Adora2a|IDBG-162633|ENSMUSG00000020178|11540|; Ahcyl1|IDBG-185479|ENSMUSG00000027893|229709|; Ahsa1|IDBG-160210|E…	54124|; Clec5a|IDBG-139294|ENSMUSG00000029915|23845|; Clock|IDBG-172856|ENSMUSG00000029238|12753|; Cobra1|IDBG-144134|ENSMUSG00000013465|58202|; Coil|IDBG-208100|ENSMUSG00000033983|12812|; Col4a3bp|IDBG-174712|ENSMUSG00000021669|68018|; Cops7b|IDBG-177144|ENSMUSG00000026240|26895|; Cpne7|IDBG-198295|ENSMUSG00000034796|102278|; Cpsf6|IDBG-191782|ENSMUSG00000055531|432508|; Cradd|IDBG-187068|ENSMUS…	14980|; H2-DMb1|IDBG-252191|ENSMUSG00000079547|14999|; H2-K1|IDBG-168781|ENSMUSG00000061232|14972|; H2-Q4|IDBG-177916|ENSMUSG00000035929|15015|; H2-Q6|IDBG-178053|ENSMUSG00000073409|110557	15019|; H2-T22|IDBG-180348|ENSMUSG00000056116|15039	15051|; H2-T23|IDBG-180286|ENSMUSG00000067212|15040	667803|; H2-T24|IDBG-180250|ENSMUSG00000053835|15042|; Habp4|IDBG-161701|ENSMUSG00000021476|56541|; Hap1|IDBG-211346|ENSMUSG00000006930|15114|; Havcr2|IDBG-165782|ENSMUSG00000020399|171285|; Hck|IDBG-209984|ENSMUSG00000003283|15162|; Hcls1|IDBG-158688|ENSMUSG00000022831|15163|; Hcst|IDBG-168829|ENSMUSG00000064109|23900|; Hddc2|IDBG-142577|ENSMUSG00000000295|69692|; Hells|IDBG-163438|ENSMUSG000000…	18729|; Pkd1l2|IDBG-194744|ENSMUSG00000034416|76645|; Pkd1l3|IDBG-191342|ENSMUSG00000048827|244646|; Pkn3|IDBG-155259|ENSMUSG00000026785|263803|; Plaur|IDBG-154827|ENSMUSG00000046223|18793|; Plcl1|IDBG-155511|ENSMUSG00000038349|227120|; Plekha1|IDBG-210859|ENSMUSG00000040268|101476|; Pln|IDBG-151365|ENSMUSG00000038583|18821|; Plp1|IDBG-173392|ENSMUSG00000031425|18823|; Pnma1|IDBG-156282|ENSMUSG00…	628705|; Sf3b3|IDBG-192219|ENSMUSG00000033732|101943|; Sgms1|IDBG-158524|ENSMUSG00000040451|208449|; Sgol2|IDBG-155964|ENSMUSG00000026039|68549|; Sh3rf1|IDBG-157099|ENSMUSG00000031642|59009|; Shank1|IDBG-178618|ENSMUSG00000038738|243961|; Shisa5|IDBG-201052|ENSMUSG00000025647|66940|; Sik2|IDBG-164487|ENSMUSG00000037112|235344|; Sike1|IDBG-180777|ENSMUSG00000027854|66641|; Sin3b|IDBG-168505|ENSMUS…	20684|; Sp140|IDBG-175711|ENSMUSG00000070031|434484|; Specc1|IDBG-183953|ENSMUSG00000042331|432572|; Spna1|IDBG-206187|ENSMUSG00000026532|20739|; Spock2|IDBG-154392|ENSMUSG00000058297|94214|; Spon1|IDBG-207129|ENSMUSG00000038156|233744|; Sppl2a|IDBG-204467|ENSMUSG00000027366|66552|; Sqstm1|IDBG-168358|ENSMUSG00000015837|18412|; Srfbp1|IDBG-146570|ENSMUSG00000024528|102641936	67222|; Srgap2|IDBG-191143|ENSMUSG00000026425|14270|; Srgap3|IDBG-175327|ENSMUSG00000030257|259302|; Srms|IDBG-214025|ENSMUSG00000027579|20811|; Ss18l1|IDBG-213743|ENSMUSG00000039086|269397|; Ssbp1|IDBG-139079|ENSMUSG00000029911|381760|; Ssbp4|IDBG-163580|ENSMUSG00000070003|76900|; Stac2|IDBG-210459|ENSMUSG00000017400|217154|; Stag3|IDBG-206116|ENSMUSG00000036928|50878|; Stam2|IDBG-171042|ENSMUSG…	20922|; Suv420h2|IDBG-138836|ENSMUSG00000059851|232811|; Synj2|IDBG-133244|ENSMUSG00000023805|20975|; Syt11|IDBG-161741|ENSMUSG00000068923|229521|; Syt13|IDBG-192378|ENSMUSG00000027220|80976|; Sytl4|IDBG-170513|ENSMUSG00000031255|27359|; Tab2|IDBG-132816|ENSMUSG00000015755|68652|; Tab3|IDBG-158739|ENSMUSG00000035476|66724|; Taf7|IDBG-140092|ENSMUSG00000051316|24074|; Taf9b|IDBG-167034|ENSMUSG0000…	244183|; Trim30c|IDBG-267965|ENSMUSG00000078616||; Trim30d|IDBG-204234|ENSMUSG00000057596|209387|; Trim3|IDBG-204796|ENSMUSG00000036989|55992|; Trim34a|IDBG-204059|ENSMUSG00000056144|94094|; Trim36|IDBG-145013|ENSMUSG00000033949|28105|; Trim40|IDBG-181800|ENSMUSG00000073399|195359|; Trim5|IDBG-204097|ENSMUSG00000060441|667823|; Trim56|IDBG-204815|ENSMUSG00000043279|384309|; Trim58|IDBG-177054|ENS…	93765|; Ube2w|IDBG-135309|ENSMUSG00000025939|66799|; Ube3c|IDBG-144651|ENSMUSG00000039000|100763|; Ubox5|IDBG-206593|ENSMUSG00000027300|140629|; Ufl1|IDBG-132511|ENSMUSG00000040359|67490|; Ulk2|IDBG-183710|ENSMUSG00000004798|29869|; Unc13d|IDBG-214399|ENSMUSG00000057948|70450|; Usp18|IDBG-184385|ENSMUSG00000030107|24110|; Usp19|IDBG-199980|ENSMUSG00000006676|71472|; Usp22|IDBG-182297|ENSMUSG00000…	414801|; Wls|IDBG-201449|ENSMUSG00000028173|68151|; Wnt11|IDBG-200524|ENSMUSG00000015957|22411|; Wwc2|IDBG-154801|ENSMUSG00000031563|52357|; Wwp2|IDBG-190874|ENSMUSG00000031930|66894|; Xdh|IDBG-197509|ENSMUSG00000024066|22436|; Xrcc4|IDBG-171005|ENSMUSG00000021615|108138|; Yap1|IDBG-133275|ENSMUSG00000053110|22601|; Ylpm1|IDBG-157560|ENSMUSG00000021244|56531|; Ythdc1|IDBG-175555|ENSMUSG0000003585…
Metal ion binding	GO:0046872	molecular function	10090	237	2009	7.87062e-10	1.27609e-06	1700049G17Rik; 2210404O09Rik; 2610008E11Rik; 2610021A01Rik; 4930522L14Rik; 5430403G16Rik; 9130023H24Rik; A430033K04Rik; AI987944; AU041133; AW146154; Acvr2a; Amz1; Ankfy1; Araf; Arg2; Arsk; Atp13a3; Atp2b1; B3gat3; Bmpr2; Bmx; Brap; Brcc3; CAAA01180111; Cacna1a; Cat; Cd209a; Cd209c; Cd209d; Cdkal1; Cpped1; D3Ertd254e; Ddhd1; Ddhd2; Dmrta1; Dpep2; Ebf1; Elac1; Endod1; Eya4; Fgd3; Galnt11; Galnt9; …	1700049G17Rik|IDBG-161794|ENSMUSG00000070709|73430|; 2210404O09Rik|IDBG-269623|ENSMUSG00000078546|70081|; 2610008E11Rik|IDBG-169866|ENSMUSG00000060301|72128|; 2610021A01Rik|IDBG-606626|ENSMUSG00000091474||; 4930522L14Rik|IDBG-189040|ENSMUSG00000072762|101055753|; 5430403G16Rik|IDBG-189023|ENSMUSG00000072763||; 9130023H24Rik|IDBG-210597|ENSMUSG00000062944|100043133|; A430033K04Rik|IDBG-206278|ENSM…	53880|; Narfl|IDBG-152948|ENSMUSG00000002280|67563|; Nek9|IDBG-158373|ENSMUSG00000034290|217718|; Nme4|IDBG-154633|ENSMUSG00000024177|56520|; Nt5c|IDBG-214315|ENSMUSG00000020736|50773|; Nubp2|IDBG-149551|ENSMUSG00000039183|26426|; Nudt13|IDBG-134308|ENSMUSG00000021809|67725|; Nudt14|IDBG-175408|ENSMUSG00000002804|66174|; Oas1a|IDBG-196676|ENSMUSG00000052776|246730|; Oas3|IDBG-196327|ENSMUSG000000…	236451|; Phlpp1|IDBG-185613|ENSMUSG00000044340|98432|; Pir|IDBG-184737|ENSMUSG00000031379|69656|; Plekhm3|IDBG-161629|ENSMUSG00000051344|241075|; Polk|IDBG-174450|ENSMUSG00000021668|27015|; Ppp3cc|IDBG-178202|ENSMUSG00000022092|19057|; Prdm1|IDBG-148617|ENSMUSG00000038151|12142|; Prdm9|IDBG-140068|ENSMUSG00000051977|213389|; Prkrir|IDBG-200491|ENSMUSG00000030753|72981|; Rbak|IDBG-207572|ENSMUSG00…	244183|; Trim30c|IDBG-267965|ENSMUSG00000078616||; Trim30d|IDBG-204234|ENSMUSG00000057596|209387|; Trim3|IDBG-204796|ENSMUSG00000036989|55992|; Trim34a|IDBG-204059|ENSMUSG00000056144|94094|; Trim36|IDBG-145013|ENSMUSG00000033949|28105|; Trim40|IDBG-181800|ENSMUSG00000073399|195359|; Trim5|IDBG-204097|ENSMUSG00000060441|667823|; Trim56|IDBG-204815|ENSMUSG00000043279|384309|; Trim62|IDBG-190191|ENS…	22722|; Zfp658|IDBG-177138|ENSMUSG00000056592|210104|; Zfp661|IDBG-204997|ENSMUSG00000034800|72180|; Zfp689|IDBG-210193|ENSMUSG00000048921|71131|; Zfp692|IDBG-176459|ENSMUSG00000037243|103836|; Zfp709|IDBG-167199|ENSMUSG00000056019|236193|; Zfp7|IDBG-157311|ENSMUSG00000033669|223669|; Zfp719|IDBG-177159|ENSMUSG00000030469|210105|; Zfp72|IDBG-167512|ENSMUSG00000069184|238722|; Zfp738|IDBG-164097|E…
Nucleus	GO:0005634	cellular component	10090	525	5197	1.40914e-09	1.37081e-06	0610007P08Rik; 1110018G07Rik; 1700027A23Rik; 2010317E24Rik; 2310042D19Rik; 2810417H13Rik; 3110043O21Rik; 4632434I11Rik; 4932438A13Rik; 6330408A02Rik; ; A630001G21Rik; AC125149.2; AC133103.1; AI314180; Aagab; Acbd6; Acp1; Aen; Aftph; Ak7; Aldh1a1; Alg2; Alkbh2; Alkbh3; Alpk2; Anapc1; Ankrd17; Ankrd42; Apba1; Apbb1; Apc; Apobec3; Appl1; Appl2; Arhgap39; Arid3a; Arl4a; Arl5a; Arl8a; Arrb1; Ascc3; At…	0610007P08Rik|IDBG-161195|ENSMUSG00000021470|76251|; 1110018G07Rik|IDBG-157403|ENSMUSG00000042350|68497|; 1700027A23Rik|IDBG-184166|ENSMUSG00000010136|100503311|; 2010317E24Rik|IDBG-145404|ENSMUSG00000026955|72080|; 2310042D19Rik|IDBG-270585|ENSMUSG00000078486|74183|; 2810417H13Rik|IDBG-178507|ENSMUSG00000040204|68026|; 3110043O21Rik|IDBG-135710|ENSMUSG00000028300|73205|; 4632434I11Rik|IDBG-19919…	11431|; Aen|IDBG-193491|ENSMUSG00000030609|68048|; Aftph|IDBG-152912|ENSMUSG00000049659|216549|; Ak7|IDBG-169643|ENSMUSG00000041323|78801|; Aldh1a1|IDBG-151900|ENSMUSG00000053279|11668|; Alg2|IDBG-146145|ENSMUSG00000039740|56737|; Alkbh2|IDBG-192205|ENSMUSG00000044339|231642|; Alkbh3|IDBG-192856|ENSMUSG00000040174|69113|; Alpk2|IDBG-154531|ENSMUSG00000032845|225638|; Anapc1|IDBG-205382|ENSMUSG000…	236451|; Phf1|IDBG-155713|ENSMUSG00000024193|21652|; Phlpp1|IDBG-185613|ENSMUSG00000044340|98432|; Pias2|IDBG-159490|ENSMUSG00000025423|17344|; Pid1|IDBG-174611|ENSMUSG00000045658|98496|; Pik3cb|IDBG-192637|ENSMUSG00000032462|74769|; Pip4k2c|IDBG-194498|ENSMUSG00000025417|117150|; Pir|IDBG-184737|ENSMUSG00000031379|69656|; Pithd1|IDBG-197584|ENSMUSG00000028669|66193|; Pkn3|IDBG-155259|ENSMUSG0000…	628705|; Sf3b3|IDBG-192219|ENSMUSG00000033732|101943|; Sgms1|IDBG-158524|ENSMUSG00000040451|208449|; Sik2|IDBG-164487|ENSMUSG00000037112|235344|; Sin3b|IDBG-168505|ENSMUSG00000031622|20467|; Slc3a2|IDBG-140475|ENSMUSG00000010095|17254|; Slc7a6os|IDBG-189797|ENSMUSG00000033106|66432|; Slfn1|IDBG-265148|ENSMUSG00000078763|20555|; Slfn5|IDBG-205050|ENSMUSG00000054404|327978|; Sltm|IDBG-182331|ENSMUS…	20684|; Sp110|IDBG-175534|ENSMUSG00000070034|109032|; Sp140|IDBG-175711|ENSMUSG00000070031|434484|; Specc1|IDBG-183953|ENSMUSG00000042331|432572|; Sqstm1|IDBG-168358|ENSMUSG00000015837|18412|; Srcap|IDBG-210226|ENSMUSG00000053877|100043597|; Srek1|IDBG-179315|ENSMUSG00000032621|218543|; Srfbp1|IDBG-146570|ENSMUSG00000024528|102641936	67222|; Srgap2|IDBG-191143|ENSMUSG00000026425|14270|; Srrm1|IDBG-196857|ENSMUSG00000028809|51796|; Ss18l1|IDBG-213743|ENSMUSG00000039086|269397|; Ssbp1|IDBG-139079|ENSMUSG00000029911|381760|; Ssfa2|IDBG-183385|ENSMUSG00000027007|70599|; Stag3|IDBG-206116|ENSMUSG00000036928|50878|; Stam2|IDBG-171042|ENSMUSG00000055371|56324|; Stard9|IDBG-201260|ENSMUSG00000033705|668880|; Stat1|IDBG-153162|ENSMUSG…	20922|; Suv420h2|IDBG-138836|ENSMUSG00000059851|232811|; Syap1|IDBG-183908|ENSMUSG00000031357|67043|; Sytl4|IDBG-170513|ENSMUSG00000031255|27359|; Tab3|IDBG-158739|ENSMUSG00000035476|66724|; Taf4b|IDBG-129447|ENSMUSG00000054321|72504|; Taf7|IDBG-140092|ENSMUSG00000051316|24074|; Taf9b|IDBG-167034|ENSMUSG00000047242|407786|; Tal1|IDBG-175763|ENSMUSG00000028717|21349|; Tatdn3|IDBG-208658|ENSMUSG000…	93765|; Ube2w|IDBG-135309|ENSMUSG00000025939|66799|; Ube3c|IDBG-144651|ENSMUSG00000039000|100763|; Ubox5|IDBG-206593|ENSMUSG00000027300|140629|; Ubtfl1|IDBG-136266|ENSMUSG00000074502|546118|; Ufl1|IDBG-132511|ENSMUSG00000040359|67490|; Ufsp2|IDBG-153412|ENSMUSG00000031634|192169|; Uprt|IDBG-166171|ENSMUSG00000073016|331487|; Urb2|IDBG-199971|ENSMUSG00000031976|382038|; Vbp1|IDBG-157452|ENSMUSG000…	22722|; Zfp661|IDBG-204997|ENSMUSG00000034800|72180|; Zfp689|IDBG-210193|ENSMUSG00000048921|71131|; Zfp692|IDBG-176459|ENSMUSG00000037243|103836|; Zfp74|IDBG-167636|ENSMUSG00000059975|72723|; Zfp771|IDBG-210110|ENSMUSG00000054716|244216|; Zfp932|IDBG-189083|ENSMUSG00000066613|69504|; Zgpat|IDBG-214086|ENSMUSG00000027582|229007|; Zkscan16|IDBG-150959|ENSMUSG00000038630|100041581|; Zkscan3|IDBG-133…
Nucleic acid binding	GO:0003676	molecular function	10090	149	1138	2.10291e-09	1.70476e-06	0610007P08Rik; 1700049G17Rik; 2210404O09Rik; 2610008E11Rik; 2610021A01Rik; 4930522L14Rik; 5430403G16Rik; 9130023H24Rik; A430033K04Rik; AI987944; AU041133; AW146154; Aen; Ascc3; Atrx; CAAA01180111; Celf4; Cpsf6; Cstf2t; D3Ertd254e; Ddb1; Ddx10; Ddx24; Ddx39; Ddx50; Ddx58; Ddx60; Dhx33; Dhx38; Dhx58; Dhx8; Eif2c3; Endod1; Ercc6; Exd1; Gin1; Gm13051; Gm4944; Hells; Hfm1; Hnrnph1; Hnrnpr; Ifih1; Lin2…	0610007P08Rik|IDBG-161195|ENSMUSG00000021470|76251|; 1700049G17Rik|IDBG-161794|ENSMUSG00000070709|73430|; 2210404O09Rik|IDBG-269623|ENSMUSG00000078546|70081|; 2610008E11Rik|IDBG-169866|ENSMUSG00000060301|72128|; 2610021A01Rik|IDBG-606626|ENSMUSG00000091474||; 4930522L14Rik|IDBG-189040|ENSMUSG00000072762|101055753|; 5430403G16Rik|IDBG-189023|ENSMUSG00000072763||; 9130023H24Rik|IDBG-210597|ENSMUSG0…	22722|; Zfp658|IDBG-177138|ENSMUSG00000056592|210104|; Zfp661|IDBG-204997|ENSMUSG00000034800|72180|; Zfp689|IDBG-210193|ENSMUSG00000048921|71131|; Zfp709|IDBG-167199|ENSMUSG00000056019|236193|; Zfp7|IDBG-157311|ENSMUSG00000033669|223669|; Zfp719|IDBG-177159|ENSMUSG00000030469|210105|; Zfp72|IDBG-167512|ENSMUSG00000069184|238722|; Zfp738|IDBG-164097|ENSMUSG00000048280|408068|; Zfp74|IDBG-167636|EN…
Regulation of transcription	DNA-templated	GO:0006355	biological process	10090	212	1776	2.64227e-09	1.836e-06	1700049G17Rik; 2210404O09Rik; 2310042D19Rik; 2610008E11Rik; 2610021A01Rik; 4930522L14Rik; 5430403G16Rik; 9130023H24Rik; A430033K04Rik; AI987944; AU041133; AW146154; Abcg1; Adora2a; Apbb1; Arid3a; Ascc2; Ascc3; Batf3; Bhlhe41; Bmyc; CAAA01180111; Carf; Cebpb; Chaf1a; Chaf1b; Clock; Creb3l2; Creb5; Creg1; D14Ertd668e; D3Ertd254e; Daxx; Ddit3; Dedd2; Dmrta1; E2f5; Ebf1; Eya4; Fam120b; Fhit; Fos; Gat…	1700049G17Rik|IDBG-161794|ENSMUSG00000070709|73430|; 2210404O09Rik|IDBG-269623|ENSMUSG00000078546|70081|; 2310042D19Rik|IDBG-270585|ENSMUSG00000078486|74183|; 2610008E11Rik|IDBG-169866|ENSMUSG00000060301|72128|; 2610021A01Rik|IDBG-606626|ENSMUSG00000091474||; 4930522L14Rik|IDBG-189040|ENSMUSG00000072762|101055753|; 5430403G16Rik|IDBG-189023|ENSMUSG00000072763||; 9130023H24Rik|IDBG-210597|ENSMUSG0…	20684|; Sp110|IDBG-175534|ENSMUSG00000070034|109032|; Srfbp1|IDBG-146570|ENSMUSG00000024528|102641936	67222|; Ss18l1|IDBG-213743|ENSMUSG00000039086|269397|; Stat1|IDBG-153162|ENSMUSG00000026104|20846|; Stat2|IDBG-197036|ENSMUSG00000040033|20847|; Stat4|IDBG-152917|ENSMUSG00000062939|20849|; Stat5b|IDBG-211594|ENSMUSG00000020919|20851|; Supt4h1|IDBG-207622|ENSMUSG00000020485|100041294	20922|; Suv420h2|IDBG-138836|ENSMUSG00000059851|232811|; Taf4b|IDBG-129447|ENSMUSG00000054321|72504|; Taf9b|IDBG-167034|ENSMUSG00000047242|407786|; Tbr1|IDBG-173844|ENSMUSG00000035033|21375|; Tcf4|IDBG-156674|ENSMUSG00000053477|21413|; Tfb1m|IDBG-132697|ENSMUSG00000036983|224481|; Tfb2m|IDBG-206910|ENSMUSG00000026492|15278|; Tgs1|IDBG-128351|ENSMUSG00000028233|116940|; Thap1|IDBG-145273|ENSMUSG00…	22722|; Zfp658|IDBG-177138|ENSMUSG00000056592|210104|; Zfp661|IDBG-204997|ENSMUSG00000034800|72180|; Zfp689|IDBG-210193|ENSMUSG00000048921|71131|; Zfp692|IDBG-176459|ENSMUSG00000037243|103836|; Zfp709|IDBG-167199|ENSMUSG00000056019|236193|; Zfp7|IDBG-157311|ENSMUSG00000033669|223669|; Zfp719|IDBG-177159|ENSMUSG00000030469|210105|; Zfp72|IDBG-167512|ENSMUSG00000069184|238722|; Zfp738|IDBG-164097|E…
Intracellular	GO:0005622	cellular component	10090	168	1347	6.82e-09	4.14656e-06	1700049G17Rik; 2010005H15Rik; 2210404O09Rik; 2610008E11Rik; 2610021A01Rik; 4930522L14Rik; 5430403G16Rik; 9130014G24Rik; A430033K04Rik; AI987944; AU041133; AW146154; Adh7; Ano8; Apod; Arap2; Arhgap11a; Arhgap15; Arhgap39; Arid3a; Arl10; Arl13b; Arl4a; Arl5a; Arl8a; Arrb1; Ascc3; Aven; BC100530; Bap1; Bst2; CAAA01180111; Cradd; Cstf2t; D3Ertd254e; Diras2; Dvl1; Eral1; Fam49a; Gm13051; Gm4944; Gtpbp…	1700049G17Rik|IDBG-161794|ENSMUSG00000070709|73430|; 2010005H15Rik|IDBG-703981|ENSMUSG00000095620|76770|; 2210404O09Rik|IDBG-269623|ENSMUSG00000078546|70081|; 2610008E11Rik|IDBG-169866|ENSMUSG00000060301|72128|; 2610021A01Rik|IDBG-606626|ENSMUSG00000091474||; 4930522L14Rik|IDBG-189040|ENSMUSG00000072762|101055753|; 5430403G16Rik|IDBG-189023|ENSMUSG00000072763||; 9130014G24Rik|IDBG-133211|ENSMUSG0…	268885|; Tagap|IDBG-135078|ENSMUSG00000033450|72536|; Tbr1|IDBG-173844|ENSMUSG00000035033|21375|; Tgtp1|IDBG-262889|ENSMUSG00000078922|100039796	21822|; Tgtp2|IDBG-262892|ENSMUSG00000078921|100039796	21822|; Tnf|IDBG-177358|ENSMUSG00000024401|21926|; Trim10|IDBG-181690|ENSMUSG00000073400|19824|; Trim12a|IDBG-204110|ENSMUSG00000066258|76681|; Trim12c|IDBG-204141|ENSMUSG00000057143|319236|; Trim21|IDBG-202909|ENSMUSG00000030966|20821|; Trim26|IDBG-181584|ENSMUSG00000024457|22670|; Trim30a|IDBG-204202|ENSMUSG00000030921|20128|; Trim30b|IDBG-204185|ENSMUSG00000052749|102640171	244183|; Trim30c|IDBG-267965|ENSMUSG00000078616||; Trim30d|IDBG-204234|ENSMUSG00000057596|209387|; Trim3|IDBG-204796|ENSMUSG00000036989|55992|; Trim34a|IDBG-204059|ENSMUSG00000056144|94094|; Trim36|IDBG-145013|ENSMUSG00000033949|28105|; Trim40|IDBG-181800|ENSMUSG00000073399|195359|; Trim5|IDBG-204097|ENSMUSG00000060441|667823|; Trim56|IDBG-204815|ENSMUSG00000043279|384309|; Trim58|IDBG-177054|ENS…
Defense response to virus	GO:0051607	biological process	10090	31	138	1.42804e-07	6.946e-05	Apobec3; Bst2; Cxcl10; Ddx60; Dhx58; Eif2ak2; Ifih1; Ifit1; Ifit3; Ifitm3; Irf1; Isg15; Oas1a; Oas1c; Oas1e; Oas1g; Oas2; Oas3; Oasl1; Oasl2; Polr3c; Polr3d; Polr3g; Rnasel; Rsad2; Samhd1; Trim25; Trim56; Unc13d; Zbp1; Zc3hav1;	Apobec3|IDBG-163088|ENSMUSG00000009585|80287|; Bst2|IDBG-165924|ENSMUSG00000046718|69550|; Cxcl10|IDBG-179916|ENSMUSG00000034855|15945|; Ddx60|IDBG-157673|ENSMUSG00000037921|234311|; Dhx58|IDBG-211512|ENSMUSG00000017830|80861|; Eif2ak2|IDBG-199014|ENSMUSG00000024079|19106|; Ifih1|IDBG-174129|ENSMUSG00000026896|71586|; Ifit1|IDBG-159854|ENSMUSG00000034459|15957|; Ifit3|IDBG-159817|ENSMUSG000000748…
Zinc ion binding	GO:0008270	molecular function	10090	141	1132	1.30486e-07	7.05203e-05	6330408A02Rik; AU041133; Acap3; Adam21; Adam4; Adam6b; Adam9; Adamts10; Adamts6; Adat2; Adh7; Agbl3; Apobec3; Arap2; Arfgap3; Atrx; Baz2b; Brap; Car2; Car7; Cdadc1; Cpd; Cul9; D14Ertd668e; Ddx58; Dhx58; Dnajc24; Dnmt1; Dtx3l; Fbxo11; Fbxo30; Gata1; Gm4902; Gm6907; Ifih1; Kdm2b; Lancl1; Lin28a; Lmo1; Man2c1; March8; Mefv; Mib2; Mll5; Mmp13; Mmp19; Mmp9; Mpi; Msrb1; Nbr1; Nfxl1; Nr1d2; Nr2c1; Nr3c2…	6330408A02Rik|IDBG-144376|ENSMUSG00000070814|321008|; AU041133|IDBG-271140|ENSMUSG00000078435|216177|; Acap3|IDBG-208097|ENSMUSG00000029033|140500|; Adam21|IDBG-154493|ENSMUSG00000008438|56622|; Adam4|IDBG-154372|ENSMUSG00000072972|11498|; Adam6b|IDBG-176643|ENSMUSG00000051804|238405|; Adam9|IDBG-143125|ENSMUSG00000031555|11502|; Adamts10|IDBG-167113|ENSMUSG00000024299|224697|; Adamts6|IDBG-18019…	628705|; Sh3rf1|IDBG-157099|ENSMUSG00000031642|59009|; Slc30a7|IDBG-189805|ENSMUSG00000054414|66500|; Sp100|IDBG-175861|ENSMUSG00000026222|101055663	20684|; Sp140|IDBG-175711|ENSMUSG00000070031|434484|; Sqstm1|IDBG-168358|ENSMUSG00000015837|18412|; Supt4h1|IDBG-207622|ENSMUSG00000020485|100041294	20922|; Sytl4|IDBG-170513|ENSMUSG00000031255|27359|; Tab2|IDBG-132816|ENSMUSG00000015755|68652|; Tab3|IDBG-158739|ENSMUSG00000035476|66724|; Thap1|IDBG-145273|ENSMUSG00000037214|73754|; Traf1|IDBG-163730|ENSMUSG00000026875|22029|; Trafd1|IDBG-197203|ENSMUSG00000042726|231712|; Traip|IDBG-198670|ENSMUSG00000032586|22036|; Trim10|IDBG-181690|ENSMUSG00000073400|19824|; Trim12a|IDBG-204110|ENSMUSG000…	244183|; Trim30c|IDBG-267965|ENSMUSG00000078616||; Trim30d|IDBG-204234|ENSMUSG00000057596|209387|; Trim3|IDBG-204796|ENSMUSG00000036989|55992|; Trim34a|IDBG-204059|ENSMUSG00000056144|94094|; Trim36|IDBG-145013|ENSMUSG00000033949|28105|; Trim40|IDBG-181800|ENSMUSG00000073399|195359|; Trim5|IDBG-204097|ENSMUSG00000060441|667823|; Trim56|IDBG-204815|ENSMUSG00000043279|384309|; Trim58|IDBG-177054|ENS…
Negative regulation of viral genome replication	GO:0045071	biological process	10090	12	26	2.48671e-07	0.000109958	Apobec3; Bst2; Ccl5; Eif2ak2; Isg15; Oas3; Oasl1; Parp10; Rnasel; Rsad2; Tnf; Zc3hav1;	Apobec3|IDBG-163088|ENSMUSG00000009585|80287|; Bst2|IDBG-165924|ENSMUSG00000046718|69550|; Ccl5|IDBG-205509|ENSMUSG00000035042|20304|; Eif2ak2|IDBG-199014|ENSMUSG00000024079|19106|; Isg15|IDBG-137564|ENSMUSG00000035692|100038882|; Oas3|IDBG-196327|ENSMUSG00000032661|246727|; Oasl1|IDBG-193110|ENSMUSG00000041827|231655|; Parp10|IDBG-154210|ENSMUSG00000063268|671535|; Rnasel|IDBG-199298|ENSMUSG0000…
Double-stranded rna binding	GO:0003725	molecular function	10090	18	57	2.91863e-07	0.000118302	Ddx58; Ddx60; Dhx58; Eif2ak2; Hsp90ab1; Ifih1; Mtdh; Oas1a; Oas1c; Oas1e; Oas1g; Oas2; Oas3; Oasl1; Oasl2; Slc3a2; Tubb4b; Vim;	Ddx58|IDBG-135957|ENSMUSG00000040296|230073|; Ddx60|IDBG-157673|ENSMUSG00000037921|234311|; Dhx58|IDBG-211512|ENSMUSG00000017830|80861|; Eif2ak2|IDBG-199014|ENSMUSG00000024079|19106|; Hsp90ab1|IDBG-185482|ENSMUSG00000023944|15516|; Ifih1|IDBG-174129|ENSMUSG00000026896|71586|; Mtdh|IDBG-133453|ENSMUSG00000022255|67154|; Oas1a|IDBG-196676|ENSMUSG00000052776|246730|; Oas1c|IDBG-196449|ENSMUSG0000000…
Atp binding	GO:0005524	molecular function	10090	175	1501	3.67867e-07	0.000137639	0610007P08Rik; 1810024B03Rik; Aasdh; Abca5; Abca9; Abcb1b; Abcb7; Abcg1; Actr3b; Acvr2a; Agk; Ak7; Aldh18a1; Alpk2; Araf; Ascc3; Atp13a3; Atp2b1; Atp6v1a; Atpbd4; Atrx; Bbs10; Bmpr2; Bmx; Camk2d; Cct7; Cdc34; Cdk14; Cftr; Chek1; Cmpk2; Csnk1d; Csnk1g3; Dapk2; Ddx10; Ddx24; Ddx39; Ddx50; Ddx58; Ddx60; Dhx33; Dhx38; Dhx58; Dhx8; Dnahc2; Dync1li2; Dyrk1b; Dyrk3; Ears2; Eif2ak1; Eif2ak2; Ercc6; Etnk1…	0610007P08Rik|IDBG-161195|ENSMUSG00000021470|76251|; 1810024B03Rik|IDBG-204621|ENSMUSG00000044145|329509|; Aasdh|IDBG-173517|ENSMUSG00000055923|231326|; Abca5|IDBG-213946|ENSMUSG00000018800|217265|; Abca9|IDBG-213906|ENSMUSG00000041797|217262|; Abcb1b|IDBG-134192|ENSMUSG00000028970|18669|; Abcb7|IDBG-166029|ENSMUSG00000031333|11306|; Abcg1|IDBG-163644|ENSMUSG00000024030|11307|; Actr3b|IDBG-143359…	17951|; Naip6|IDBG-262560|ENSMUSG00000078942|17952	53880|; Nars|IDBG-153970|ENSMUSG00000024587|70223|; Nek9|IDBG-158373|ENSMUSG00000034290|217718|; Nlrp12|IDBG-264083|ENSMUSG00000078817|378425|; Nlrp1b|IDBG-195961|ENSMUSG00000070390|637515|; Nme4|IDBG-154633|ENSMUSG00000024177|56520|; Nmnat2|IDBG-198773|ENSMUSG00000042751|226518|; Nubp2|IDBG-149551|ENSMUSG00000039183|26426|; Oas1a|IDBG-196676|ENSMUSG00000052776|246730|; Oas1c|IDBG-196449|ENSMUSG0…	21822|; Tor3a|IDBG-200426|ENSMUSG00000060519|30935|; Trio|IDBG-131599|ENSMUSG00000022263|223435|; Trmu|IDBG-170915|ENSMUSG00000022386|72026|; Trpm4|IDBG-182463|ENSMUSG00000038260|68667|; Trpv4|IDBG-192689|ENSMUSG00000014158|63873|; Tssk4|IDBG-165068|ENSMUSG00000007591|71099|; Uba5|IDBG-194794|ENSMUSG00000032557|66663|; Uba7|IDBG-198744|ENSMUSG00000032596|74153|; Ube2a|IDBG-138469|ENSMUSG000000163…	93765|; Ube2w|IDBG-135309|ENSMUSG00000025939|66799|; Ulk2|IDBG-183710|ENSMUSG00000004798|29869|; Vrk3|IDBG-179642|ENSMUSG00000002205|101568|; Ythdc2|IDBG-144657|ENSMUSG00000034653|240255|;
Cytoplasm	GO:0005737	cellular component	10090	468	4752	4.67087e-07	0.00016228	1110012J17Rik; 1110018G07Rik; 2010317E24Rik; 2310042D19Rik; 2810417H13Rik; 3110043O21Rik; 3110062M04Rik; 4632434I11Rik; 5730469M10Rik; 9130014G24Rik; Aagab; Acbd6; Acp1; Actr3b; Acvr2a; Adam9; Adh7; Ahsa1; Aida; Ak7; Akap11; Akap12; Aldh18a1; Aldh1a1; Alg2; Ankrd17; Apbb1; Apbb1ip; Apc; Apobec3; Arfgap3; Arhgap15; Arhgef4; Arhgef6; Arid3a; Arl4a; Arl5a; Arl6ip1; Arl8a; Arpc1a; Arrb1; Ascc3; Atg14…	1110012J17Rik|IDBG-195483|ENSMUSG00000052105|68617|; 1110018G07Rik|IDBG-157403|ENSMUSG00000042350|68497|; 2010317E24Rik|IDBG-145404|ENSMUSG00000026955|72080|; 2310042D19Rik|IDBG-270585|ENSMUSG00000078486|74183|; 2810417H13Rik|IDBG-178507|ENSMUSG00000040204|68026|; 3110043O21Rik|IDBG-135710|ENSMUSG00000028300|73205|; 3110062M04Rik|IDBG-135060|ENSMUSG00000046806|78412|; 4632434I11Rik|IDBG-199198|EN…	11431|; Actr3b|IDBG-143359|ENSMUSG00000056367|242894|; Acvr2a|IDBG-168425|ENSMUSG00000052155|11480|; Adam9|IDBG-143125|ENSMUSG00000031555|11502|; Adh7|IDBG-196412|ENSMUSG00000055301|11529|; Ahsa1|IDBG-160210|ENSMUSG00000021037|217737|; Aida|IDBG-703385|ENSMUSG00000042901|108909|; Ak7|IDBG-169643|ENSMUSG00000041323|78801|; Akap11|IDBG-182174|ENSMUSG00000022016|219181|; Akap12|IDBG-131898|ENSMUSG00…	74158|; Kcnab3|IDBG-190382|ENSMUSG00000018470|16499|; Keap1|IDBG-139531|ENSMUSG00000003308|50868|; Klhl25|IDBG-193258|ENSMUSG00000055652|207952|; Klk8|IDBG-177519|ENSMUSG00000064023|259277|; Kntc1|IDBG-200016|ENSMUSG00000029414|208628|; Krit1|IDBG-131993|ENSMUSG00000000600|79264|; Kynu|IDBG-167886|ENSMUSG00000026866|70789|; Lancl1|IDBG-163777|ENSMUSG00000026000|14768|; Lats2|IDBG-168883|ENSMUSG00…	20684|; Spata5|IDBG-140658|ENSMUSG00000027722|57815|; Sqstm1|IDBG-168358|ENSMUSG00000015837|18412|; Srms|IDBG-214025|ENSMUSG00000027579|20811|; Ssfa2|IDBG-183385|ENSMUSG00000027007|70599|; Stam2|IDBG-171042|ENSMUSG00000055371|56324|; Stard9|IDBG-201260|ENSMUSG00000033705|668880|; Stat1|IDBG-153162|ENSMUSG00000026104|20846|; Stat2|IDBG-197036|ENSMUSG00000040033|20847|; Stat4|IDBG-152917|ENSMUSG000…	93765|; Ube3c|IDBG-144651|ENSMUSG00000039000|100763|; Ubtfl1|IDBG-136266|ENSMUSG00000074502|546118|; Uchl3|IDBG-184380|ENSMUSG00000022111|50933|; Ufl1|IDBG-132511|ENSMUSG00000040359|67490|; Ufsp2|IDBG-153412|ENSMUSG00000031634|192169|; Uprt|IDBG-166171|ENSMUSG00000073016|331487|; Vbp1|IDBG-157452|ENSMUSG00000031197|22327|; Vcpip1|IDBG-132582|ENSMUSG00000045210|70675|; Vezt|IDBG-186394|ENSMUSG0000…
Cellular response to interferon-beta	GO:0035458	biological process	10090	10	22	3.04472e-06	0.000987301	Gbp2; Ifi205; Ifit1; Ifit3; Igtp; Iigp1; Irf1; Irg1; Pyhin1; Stat1;	Gbp2|IDBG-197330|ENSMUSG00000028270|14469|; Ifi205|IDBG-206086|ENSMUSG00000054203|226695|; Ifit1|IDBG-159854|ENSMUSG00000034459|15957|; Ifit3|IDBG-159817|ENSMUSG00000074896|15959|; Igtp|IDBG-263693|ENSMUSG00000078853|16145|; Iigp1|IDBG-149755|ENSMUSG00000054072|60440|; Irf1|IDBG-172251|ENSMUSG00000018899|16362|; Irg1|IDBG-184663|ENSMUSG00000022126|16365|; Pyhin1|IDBG-205927|ENSMUSG00000043263|236…
Positive regulation of interferon-beta production	GO:0032728	biological process	10090	9	18	3.59211e-06	0.001092	Ddx58; Ifih1; Irf1; Irf7; Polr3c; Polr3d; Polr3g; Rnf135; Zc3hav1;	Ddx58|IDBG-135957|ENSMUSG00000040296|230073|; Ifih1|IDBG-174129|ENSMUSG00000026896|71586|; Irf1|IDBG-172251|ENSMUSG00000018899|16362|; Irf7|IDBG-212081|ENSMUSG00000025498|54123|; Polr3c|IDBG-176295|ENSMUSG00000028099|74414|; Polr3d|IDBG-178567|ENSMUSG00000000776|67065|; Polr3g|IDBG-170102|ENSMUSG00000035834|67486|; Rnf135|IDBG-204021|ENSMUSG00000020707|71956|; Zc3hav1|IDBG-137011|ENSMUSG000000298…
Gtp binding	GO:0005525	molecular function	10090	55	374	1.10629e-05	0.00316528	Arl10; Arl13b; Arl4a; Arl5a; Arl8a; Diras2; Eral1; Gbp2; Gbp4; Gbp7; Gbp9; Gfm2; Gimap3; Gimap5; Gna11; Gnal; Gpn2; Gspt1; Gspt2; Gtpbp10; Gtpbp1; Gtpbp4; Gtpbp6; Gtpbp8; Gucy1b3; Guf1; Hhat; Hsp90ab1; Ifi47; Igtp; Iigp1; Irgm1; Irgm2; Kras; Mtg1; Mx1; Niacr1; Nkiras1; Nras; Rab13; Rab14; Rab5c; Rala; Rhob; Rhot1; Rnd1; Rnd3; Rragb; Sept3; Srp54b; Srp54c; Tgtp1; Tgtp2; Tuba8; Tubb4b;	Arl10|IDBG-153738|ENSMUSG00000025870|56795|; Arl13b|IDBG-170242|ENSMUSG00000022911|68146|; Arl4a|IDBG-136104|ENSMUSG00000047446|11861|; Arl5a|IDBG-170830|ENSMUSG00000036093|75423|; Arl8a|IDBG-194411|ENSMUSG00000026426|68724|; Diras2|IDBG-152667|ENSMUSG00000047842|68203|; Eral1|IDBG-202162|ENSMUSG00000020832|57837|; Gbp2|IDBG-197330|ENSMUSG00000028270|14469|; Gbp4|IDBG-255437|ENSMUSG00000079363|17…	83408|; Gimap5|IDBG-145642|ENSMUSG00000043505|317757|; Gna11|IDBG-178777|ENSMUSG00000034781|14672|; Gnal|IDBG-155056|ENSMUSG00000024524|14680|; Gpn2|IDBG-195237|ENSMUSG00000028848|100210|; Gspt1|IDBG-133223|ENSMUSG00000062203|14852|; Gspt2|IDBG-215352|ENSMUSG00000071723|14853|; Gtpbp10|IDBG-132694|ENSMUSG00000040464|207704|; Gtpbp1|IDBG-162385|ENSMUSG00000042535|14904|; Gtpbp4|IDBG-129234|ENSMUSG…	24067	665155|; Srp54c|IDBG-140541|ENSMUSG00000073079|24067	665155|; Tgtp1|IDBG-262889|ENSMUSG00000078922|100039796	21822|; Tgtp2|IDBG-262892|ENSMUSG00000078921|100039796	21822|; Tuba8|IDBG-184355|ENSMUSG00000030137|53857|; Tubb4b|IDBG-144350|ENSMUSG00000036752|227613|;
External side of plasma membrane	GO:0009897	cellular component	10090	38	237	3.71728e-05	0.0100449	Abcg1; Alcam; Atp6ap2; B2m; Ccr2; Ccr5; Cd2; Cd274; Cd55; Cd59a; Cd69; Chrnb2; Ctla4; Cxcl10; Cxcr3; Fcgr1; Fcgr2b; Flt3; Gsr; Gypa; H2-D1; H2-K1; Il7r; Itga2b; Itga4; Klra4; Klra7; Klrb1b; Klrc2; Klrc3; Klrd1; Klrk1; Ly6a; Ly6c1; Nlgn1; P2rx7; S1pr1; Tnf;	Abcg1|IDBG-163644|ENSMUSG00000024030|11307|; Alcam|IDBG-165765|ENSMUSG00000022636|11658|; Atp6ap2|IDBG-132197|ENSMUSG00000031007|70495|; B2m|IDBG-202736|ENSMUSG00000060802|12010|; Ccr2|IDBG-206567|ENSMUSG00000049103|12772|; Ccr5|IDBG-258112|ENSMUSG00000079227|12774|; Cd2|IDBG-179684|ENSMUSG00000027863|12481|; Cd274|IDBG-157249|ENSMUSG00000016496|60533|; Cd55|IDBG-190177|ENSMUSG00000026399|13136|;…	14980|; H2-K1|IDBG-168781|ENSMUSG00000061232|14972|; Il7r|IDBG-129135|ENSMUSG00000003882|16197|; Itga2b|IDBG-212667|ENSMUSG00000034664|16399|; Itga4|IDBG-183203|ENSMUSG00000027009|16401|; Klra4|IDBG-273917|ENSMUSG00000079852|16635	93970|; Klra7|IDBG-192958|ENSMUSG00000067599|16638|; Klrb1b|IDBG-256726|ENSMUSG00000079298|80782|; Klrc2|IDBG-192297|ENSMUSG00000052736|16642	58179|; Klrc3|IDBG-192245|ENSMUSG00000033027|58179|; Klrd1|IDBG-192118|ENSMUSG00000030165|16643|; Klrk1|IDBG-192142|ENSMUSG00000030149|27007|; Ly6a|IDBG-150633|ENSMUSG00000075602|110454|; Ly6c1|IDBG-261197|ENSMUSG00000079018|17067|; Nlgn1|IDBG-133960|ENSMUSG00000063887|192167|; P2rx7|IDBG-198410|ENSMUSG00000029468|18439|; S1pr1|IDBG-189693|ENSMUSG00000045092|13609|; Tnf|IDBG-177358|ENSMUSG0000002…
Regulation of innate immune response	GO:0045088	biological process	10090	6	10	4.37697e-05	0.0106448	Dhx58; Fgr; Irf1; Irf7; Rnf135; Samhd1;	Dhx58|IDBG-211512|ENSMUSG00000017830|80861|; Fgr|IDBG-194595|ENSMUSG00000028874|14191|; Irf1|IDBG-172251|ENSMUSG00000018899|16362|; Irf7|IDBG-212081|ENSMUSG00000025498|54123|; Rnf135|IDBG-204021|ENSMUSG00000020707|71956|; Samhd1|IDBG-211114|ENSMUSG00000027639|56045|;
2'-5'-oligoadenylate synthetase activity	GO:0001730	molecular function	10090	4	4	4.26182e-05	0.0109103	Oas1a; Oas2; Oas3; Oasl2;	Oas1a|IDBG-196676|ENSMUSG00000052776|246730|; Oas2|IDBG-196257|ENSMUSG00000032690|246728|; Oas3|IDBG-196327|ENSMUSG00000032661|246727|; Oasl2|IDBG-193075|ENSMUSG00000029561|23962|;
Hydrolase activity	acting on acid anhydrides	GO:0016817	molecular function	10090	11	35	6.31591e-05	0.0146288	Ddx58; Dhx58; Ifi47; Ifih1; Igtp; Iigp1; Irgm1; Irgm2; Rad54l; Tgtp1; Tgtp2;	Ddx58|IDBG-135957|ENSMUSG00000040296|230073|; Dhx58|IDBG-211512|ENSMUSG00000017830|80861|; Ifi47|IDBG-262893|ENSMUSG00000078920|15953|; Ifih1|IDBG-174129|ENSMUSG00000026896|71586|; Igtp|IDBG-263693|ENSMUSG00000078853|16145|; Iigp1|IDBG-149755|ENSMUSG00000054072|60440|; Irgm1|IDBG-166425|ENSMUSG00000046879|15944|; Irgm2|IDBG-176361|ENSMUSG00000069874|54396|; Rad54l|IDBG-177437|ENSMUSG00000028702|1…	21822|; Tgtp2|IDBG-262892|ENSMUSG00000078921|100039796	21822|;
Carbohydrate binding	GO:0030246	molecular function	10090	33	203	8.92391e-05	0.01973	Atrnl1; Cd209a; Cd209c; Cd209d; Cd69; Clec10a; Clec11a; Clec4b1; Clec5a; Glt28d2; Gpcpd1; Klra10; Klra4; Klra5; Klra6; Klra7; Klra8; Klra9; Klrb1b; Klrc2; Klrc3; Klrd1; Klri1; Klri2; Klrk1; Lgals4; Lgals9; Lphn3; Man2c1; Pkd1l2; Pkd1l3; Ugt1a2; Vcan;	Atrnl1|IDBG-180042|ENSMUSG00000054843|226255|; Cd209a|IDBG-130586|ENSMUSG00000031494|170786|; Cd209c|IDBG-130820|ENSMUSG00000040165|170776|; Cd209d|IDBG-130661|ENSMUSG00000031495|170779|; Cd69|IDBG-191849|ENSMUSG00000030156|12515|; Clec10a|IDBG-193586|ENSMUSG00000000318|17312|; Clec11a|IDBG-178583|ENSMUSG00000004473|20256|; Clec4b1|IDBG-186133|ENSMUSG00000030147|69810|; Clec5a|IDBG-139294|ENSMUSG…	93970|; Klra5|IDBG-192547|ENSMUSG00000030173|16636|; Klra6|IDBG-192619|ENSMUSG00000061769|16637	93971|; Klra7|IDBG-192958|ENSMUSG00000067599|16638|; Klra8|IDBG-485805|ENSMUSG00000089727|16639	93968|; Klra9|IDBG-193135|ENSMUSG00000033024|100862437	16640	93968|; Klrb1b|IDBG-256726|ENSMUSG00000079298|80782|; Klrc2|IDBG-192297|ENSMUSG00000052736|16642	58179|; Klrc3|IDBG-192245|ENSMUSG00000033027|58179|; Klrd1|IDBG-192118|ENSMUSG00000030165|16643|; Klri1|IDBG-192360|ENSMUSG00000067610|503550|; Klri2|IDBG-192387|ENSMUSG00000043932|320407|; Klrk1|IDBG-192142|ENSMUSG00000030149|27007|; Lgals4|IDBG-164732|ENSMUSG00000053964|16855|; Lgals9|IDBG-203274|ENSMUSG00000001123|16859|; Lphn3|IDBG-174445|ENSMUSG00000037605|319387|; Man2c1|IDBG-169477|ENSMUSG…
Transferase activity	GO:0016740	molecular function	10090	15	62	9.48947e-05	0.0200682	Cdkal1; Fktn; Galnt9; Glrx2; Nt5c3; Oas1a; Oas1c; Oas1e; Oas1g; Oas2; Oas3; Oasl1; Oasl2; Tgs1; Trmu;	Cdkal1|IDBG-141263|ENSMUSG00000006191|68916|; Fktn|IDBG-148137|ENSMUSG00000028414|246179|; Galnt9|IDBG-190008|ENSMUSG00000033316|231605|; Glrx2|IDBG-196991|ENSMUSG00000018196|69367|; Nt5c3|IDBG-150801|ENSMUSG00000029780|107569|; Oas1a|IDBG-196676|ENSMUSG00000052776|246730|; Oas1c|IDBG-196449|ENSMUSG00000001166|114643|; Oas1e|IDBG-196409|ENSMUSG00000066867|231699|; Oas1g|IDBG-196639|ENSMUSG0000006…
Gtp catabolic process	GO:0006184	biological process	10090	39	261	0.000141605	0.0286986	Arl4a; Diras2; Gbp2; Gbp4; Gbp7; Gbp9; Gfm2; Gna11; Gnal; Gnb3; Gspt1; Gspt2; Gtpbp10; Gtpbp1; Gtpbp4; Gtpbp8; Guf1; Igtp; Iigp1; Irgm2; Kras; Mtg1; Mx1; Nkiras1; Nras; Rab13; Rab14; Rab5c; Rala; Rhob; Rhot1; Rnd1; Rnd3; Srp54b; Srp54c; Tgtp1; Tgtp2; Tuba8; Tubb4b;	Arl4a|IDBG-136104|ENSMUSG00000047446|11861|; Diras2|IDBG-152667|ENSMUSG00000047842|68203|; Gbp2|IDBG-197330|ENSMUSG00000028270|14469|; Gbp4|IDBG-255437|ENSMUSG00000079363|17472|; Gbp7|IDBG-197215|ENSMUSG00000040253|229900|; Gbp9|IDBG-185806|ENSMUSG00000029298|236573|; Gfm2|IDBG-175066|ENSMUSG00000021666|320806|; Gna11|IDBG-178777|ENSMUSG00000034781|14672|; Gnal|IDBG-155056|ENSMUSG00000024524|1468…	24067	665155|; Srp54c|IDBG-140541|ENSMUSG00000073079|24067	665155|; Tgtp1|IDBG-262889|ENSMUSG00000078922|100039796	21822|; Tgtp2|IDBG-262892|ENSMUSG00000078921|100039796	21822|; Tuba8|IDBG-184355|ENSMUSG00000030137|53857|; Tubb4b|IDBG-144350|ENSMUSG00000036752|227613|;
Rage receptor binding	GO:0050786	molecular function	10090	5	8	0.000156372	0.0304238	Fpr1; Hmgb2; S100a4; S100a8; S100a9;	Fpr1|IDBG-141074|ENSMUSG00000045551|14293|; Hmgb2|IDBG-156235|ENSMUSG00000054717|97165|; S100a4|IDBG-167972|ENSMUSG00000001020|20198|; S100a8|IDBG-168077|ENSMUSG00000056054|20201|; S100a9|IDBG-168119|ENSMUSG00000056071|20202|;
Nonmotile primary cilium assembly	GO:0035058	biological process	10090	6	12	0.000167065	0.0312541	Arl13b; Bbs10; Bbs2; Bbs7; Fuz; Mkks;	Arl13b|IDBG-170242|ENSMUSG00000022911|68146|; Bbs10|IDBG-190160|ENSMUSG00000035759|71769|; Bbs2|IDBG-181517|ENSMUSG00000031755|67378|; Bbs7|IDBG-138825|ENSMUSG00000037325|71492|; Fuz|IDBG-180262|ENSMUSG00000011658|70300|; Mkks|IDBG-207925|ENSMUSG00000027274|59030|;
Relaxation of cardiac muscle	GO:0055119	biological process	10090	4	5	0.000199335	0.0359099	Camk2d; Kcnj2; P2rx4; Rgs2;	Camk2d|IDBG-192589|ENSMUSG00000053819|108058|; Kcnj2|IDBG-213988|ENSMUSG00000041695|16518|; P2rx4|IDBG-198527|ENSMUSG00000029470|18438|; Rgs2|IDBG-197102|ENSMUSG00000026360|19735|;
Protein k48-linked deubiquitination	GO:0071108	biological process	10090	7	17	0.00021018	0.0365113	Bap1; Otub2; Otud5; Otud7b; Usp34; Usp5; Vcpip1;	Bap1|IDBG-145802|ENSMUSG00000021901|104416|; Otub2|IDBG-166629|ENSMUSG00000021203|68149|; Otud5|IDBG-129612|ENSMUSG00000031154|54644|; Otud7b|IDBG-174459|ENSMUSG00000038495|229603|; Usp34|IDBG-154559|ENSMUSG00000056342|17847|; Usp5|IDBG-188026|ENSMUSG00000038429|22225|; Vcpip1|IDBG-132582|ENSMUSG00000045210|70675|;
Helicase activity	GO:0004386	molecular function	10090	22	121	0.000258445	0.0433475	0610007P08Rik; Ascc3; Atrx; Ddx10; Ddx24; Ddx39; Ddx50; Ddx58; Ddx60; Dhx33; Dhx38; Dhx58; Dhx8; Ercc6; Hells; Hfm1; Ifih1; Rad54l; Smarcad1; Snrnp200; Srcap; Ythdc2;	0610007P08Rik|IDBG-161195|ENSMUSG00000021470|76251|; Ascc3|IDBG-149559|ENSMUSG00000038774|77987|; Atrx|IDBG-166501|ENSMUSG00000031229|22589|; Ddx10|IDBG-165245|ENSMUSG00000053289|77591|; Ddx24|IDBG-166722|ENSMUSG00000041645|27225|; Ddx39|IDBG-172499|ENSMUSG00000005481|68278|; Ddx50|IDBG-157861|ENSMUSG00000020076|94213|; Ddx58|IDBG-135957|ENSMUSG00000040296|230073|; Ddx60|IDBG-157673|ENSMUSG000000…
Gtpase activity	GO:0003924	molecular function	10090	38	261	0.000292082	0.0473562	Arl4a; Arl8a; Eral1; Gbp2; Gbp4; Gbp7; Gbp9; Gfm2; Gna11; Gnal; Gnb3; Gspt1; Gspt2; Gtpbp10; Gtpbp1; Gtpbp4; Gtpbp8; Guf1; Igtp; Iigp1; Irgm2; Kras; Mtg1; Mx1; Nras; Rab13; Rab14; Rab5c; Rala; Rhob; Rhot1; Sept3; Srp54b; Srp54c; Tgtp1; Tgtp2; Tuba8; Tubb4b;	Arl4a|IDBG-136104|ENSMUSG00000047446|11861|; Arl8a|IDBG-194411|ENSMUSG00000026426|68724|; Eral1|IDBG-202162|ENSMUSG00000020832|57837|; Gbp2|IDBG-197330|ENSMUSG00000028270|14469|; Gbp4|IDBG-255437|ENSMUSG00000079363|17472|; Gbp7|IDBG-197215|ENSMUSG00000040253|229900|; Gbp9|IDBG-185806|ENSMUSG00000029298|236573|; Gfm2|IDBG-175066|ENSMUSG00000021666|320806|; Gna11|IDBG-178777|ENSMUSG00000034781|1467…	24067	665155|; Srp54c|IDBG-140541|ENSMUSG00000073079|24067	665155|; Tgtp1|IDBG-262889|ENSMUSG00000078922|100039796	21822|; Tgtp2|IDBG-262892|ENSMUSG00000078921|100039796	21822|; Tuba8|IDBG-184355|ENSMUSG00000030137|53857|; Tubb4b|IDBG-144350|ENSMUSG00000036752|227613|;
Transcription	DNA-templated	GO:0006351	biological process	10090	154	1461	0.000346027	0.0542927	2310042D19Rik; Apbb1; Arid3a; Ascc2; Ascc3; Atrx; Atxn7; Batf3; Calcoco1; Carf; Ccdc85b; Chaf1a; Chaf1b; Cobra1; Creb3l2; Creb5; D14Ertd668e; Dedd2; Dmrta1; Dnmt1; E2f5; Ebf1; Eid2; Eif2ak2; Elp4; Eya4; Fam120b; Fhit; Gcfc1; Gcm2; Gm129; Grhl1; Hells; Hexim1; Hexim2; Hinfp; Hmgn5; Hopx; Hsf2; Ifi205; Ift57; Irf1; Irf2bp2; Irf9; Itgb3bp; Jmjd1c; Kat2b; Kdm2b; Kdm4d; Keap1; Klf12; Klf8; Leo1; Lrif1…	2310042D19Rik|IDBG-270585|ENSMUSG00000078486|74183|; Apbb1|IDBG-204734|ENSMUSG00000037032|11785|; Arid3a|IDBG-171662|ENSMUSG00000019564|13496|; Ascc2|IDBG-142720|ENSMUSG00000020412|75452|; Ascc3|IDBG-149559|ENSMUSG00000038774|77987|; Atrx|IDBG-166501|ENSMUSG00000031229|22589|; Atxn7|IDBG-132631|ENSMUSG00000021738|246103|; Batf3|IDBG-208706|ENSMUSG00000026630|381319|; Calcoco1|IDBG-189181|ENSMUSG0…	20684|; Sp110|IDBG-175534|ENSMUSG00000070034|109032|; Srfbp1|IDBG-146570|ENSMUSG00000024528|102641936	67222|; Ss18l1|IDBG-213743|ENSMUSG00000039086|269397|; Stat1|IDBG-153162|ENSMUSG00000026104|20846|; Stat2|IDBG-197036|ENSMUSG00000040033|20847|; Stat4|IDBG-152917|ENSMUSG00000062939|20849|; Suv420h2|IDBG-138836|ENSMUSG00000059851|232811|; Tbr1|IDBG-173844|ENSMUSG00000035033|21375|; Tdeanc2|IDBG-171259|ENSMUSG00000028619|66526|; Tfb1m|IDBG-132697|ENSMUSG00000036983|224481|; Tgs1|IDBG-128351|ENSMUS…	22722|; Zfp661|IDBG-204997|ENSMUSG00000034800|72180|; Zfp689|IDBG-210193|ENSMUSG00000048921|71131|; Zfp692|IDBG-176459|ENSMUSG00000037243|103836|; Zfp74|IDBG-167636|ENSMUSG00000059975|72723|; Zfp771|IDBG-210110|ENSMUSG00000054716|244216|; Zfp932|IDBG-189083|ENSMUSG00000066613|69504|; Zgpat|IDBG-214086|ENSMUSG00000027582|229007|; Zkscan16|IDBG-150959|ENSMUSG00000038630|100041581|; Zkscan3|IDBG-133…
Rna polymerase ii core promoter sequence-specific dna binding	GO:0000979	molecular function	10090	11	43	0.000476951	0.0702997	Fos; Irf7; Maz; Nr4a2; Rbpj; Smyd3; Stat1; Stat5b; Tal1; Tbr1; Zfp277;	Fos|IDBG-158538|ENSMUSG00000021250|14281|; Irf7|IDBG-212081|ENSMUSG00000025498|54123|; Maz|IDBG-210017|ENSMUSG00000030678|17188|; Nr4a2|IDBG-171511|ENSMUSG00000026826|18227|; Rbpj|IDBG-164658|ENSMUSG00000039191|19664|; Smyd3|IDBG-206887|ENSMUSG00000055067|69726|; Stat1|IDBG-153162|ENSMUSG00000026104|20846|; Stat5b|IDBG-211594|ENSMUSG00000020919|20851|; Tal1|IDBG-175763|ENSMUSG00000028717|21349|; …
Glucuronosyl-n-acetylglucosaminyl-proteoglycan 4-alpha-n-acetylglucosaminyltransferase activity	GO:0050508	molecular function	10090	3	3	0.000527881	0.0713225	Ext1; Ext2; Extl1;	Ext1|IDBG-140304|ENSMUSG00000061731|14042|; Ext2|IDBG-192652|ENSMUSG00000027198|14043|; Extl1|IDBG-196212|ENSMUSG00000028838|56219|;
Negative regulation of regulatory t cell differentiation	GO:0045590	biological process	10090	3	3	0.000527881	0.0713225	Ctla4; Irf1; Tnfsf4;	Ctla4|IDBG-159662|ENSMUSG00000026011|12477|; Irf1|IDBG-172251|ENSMUSG00000018899|16362|; Tnfsf4|IDBG-201525|ENSMUSG00000026700|22164|;
Neutrophil extravasation	GO:0072672	biological process	10090	3	3	0.000527881	0.0713225	Amica1; Trem1; Trem3;	Amica1|IDBG-159198|ENSMUSG00000048534|270152|; Trem1|IDBG-189794|ENSMUSG00000042265|58217|; Trem3|IDBG-189808|ENSMUSG00000041754|58218|;
Nad+ adp-ribosyltransferase activity	GO:0003950	molecular function	10090	7	19	0.000471417	0.0716554	Parp10; Parp11; Parp12; Parp14; Parp6; Parp9; Zc3hav1;	Parp10|IDBG-154210|ENSMUSG00000063268|671535|; Parp11|IDBG-190683|ENSMUSG00000037997|101187|; Parp12|IDBG-137803|ENSMUSG00000038507|243771|; Parp14|IDBG-157339|ENSMUSG00000034422|547253|; Parp6|IDBG-173036|ENSMUSG00000025237|67287|; Parp9|IDBG-157549|ENSMUSG00000022906|80285|; Zc3hav1|IDBG-137011|ENSMUSG00000029826|78781|;
Mitochondrion	GO:0005739	cellular component	10090	157	1510	0.000561818	0.0738563	0610007P08Rik; 1600014C10Rik; 5730469M10Rik; 9430016H08Rik; Abca9; Abcb1b; Abcb7; Abcg1; Abhd10; Agk; Akr1b10; Aldh18a1; Alkbh3; Araf; Arg2; Atp6v1a; Atp6v1e1; Atrx; Bbc3; Bcl2l11; Bid; Bsg; Cat; Ccdc109a; Cct7; Cmpk2; Cntln; Col4a3bp; Cox16; Cox18; Cyp11a1; Diap2; Disc1; Dlat; Dnajc15; Dnajc4; Ears2; Efha2; Emc2; Eral1; Fam72a; Fam82b; Fen1; Galc; Gbas; Gfm2; Ghitm; Gimap3; Glrx; Glrx2; Glul; Gm…	0610007P08Rik|IDBG-161195|ENSMUSG00000021470|76251|; 1600014C10Rik|IDBG-175561|ENSMUSG00000054676|72244|; 5730469M10Rik|IDBG-151487|ENSMUSG00000021792|70564|; 9430016H08Rik|IDBG-155797|ENSMUSG00000025971|68115|; Abca9|IDBG-213906|ENSMUSG00000041797|217262|; Abcb1b|IDBG-134192|ENSMUSG00000028970|18669|; Abcb7|IDBG-166029|ENSMUSG00000031333|11306|; Abcg1|IDBG-163644|ENSMUSG00000024030|11307|; Abhd1…	83408|; Glrx|IDBG-168209|ENSMUSG00000021591|93692|; Glrx2|IDBG-196991|ENSMUSG00000018196|69367|; Glul|IDBG-199433|ENSMUSG00000026473|14645|; Gm9897|IDBG-132448|ENSMUSG00000053178|208595|; Gsr|IDBG-147832|ENSMUSG00000031584|14782|; Gtpbp10|IDBG-132694|ENSMUSG00000040464|207704|; Gtpbp8|IDBG-162350|ENSMUSG00000022668|66067|; Guf1|IDBG-168483|ENSMUSG00000029208|231279|; Hcls1|IDBG-158688|ENSMUSG0000…	621542|; Mrpl32|IDBG-131593|ENSMUSG00000015672|75398|; Mrpl52|IDBG-161133|ENSMUSG00000010406|68836|; Mrpl54|IDBG-177605|ENSMUSG00000034932|66047|; Mrps10|IDBG-189017|ENSMUSG00000034729|64657|; Mrps18b|IDBG-179628|ENSMUSG00000024436|66973|; Mrps9|IDBG-149190|ENSMUSG00000060679|69527|; Mtch1|IDBG-160516|ENSMUSG00000024012|56462|; Mtcp1|IDBG-485998|ENSMUSG00000090110|17763|; Mterfd1|IDBG-163148|ENSM…	11758|; Prelid2|IDBG-142515|ENSMUSG00000056671|77619|; Prr5l|IDBG-193288|ENSMUSG00000032841|72446|; Pstk|IDBG-210970|ENSMUSG00000063179|214580|; Ptpn11|IDBG-196834|ENSMUSG00000043733|19247|; Ralgapa1|IDBG-140803|ENSMUSG00000021027|56784|; Rap1gds1|IDBG-196750|ENSMUSG00000028149|229877|; Rhot1|IDBG-204041|ENSMUSG00000017686|59040|; Rnaseh1|IDBG-132054|ENSMUSG00000020630|19819|; Rnasel|IDBG-199298|…
Atpase activator activity	GO:0001671	molecular function	10090	5	10	0.000612904	0.0784517	Ahsa1; Dnajb1; Dnajc24; Tor1aip1; Tor1aip2;	Ahsa1|IDBG-160210|ENSMUSG00000021037|217737|; Dnajb1|IDBG-172271|ENSMUSG00000005483|81489|; Dnajc24|IDBG-195271|ENSMUSG00000027166|99349|; Tor1aip1|IDBG-200102|ENSMUSG00000026466|208263|; Tor1aip2|IDBG-200150|ENSMUSG00000050565|240832|;
Activation of cysteine-type endopeptidase activity involved in apoptotic process	GO:0006919	biological process	10090	15	74	0.000741477	0.0924755	Acer2; Bbc3; Bcl2l11; Bid; Cradd; F2r; F3; Ift57; Mtch1; Myc; Pparg; S100a8; S100a9; Tnf; Xdh;	Acer2|IDBG-161377|ENSMUSG00000038007|230379|; Bbc3|IDBG-146380|ENSMUSG00000002083|170770|; Bcl2l11|IDBG-205300|ENSMUSG00000027381|12125|; Bid|IDBG-184076|ENSMUSG00000004446|12122|; Cradd|IDBG-187068|ENSMUSG00000045867|12905|; F2r|IDBG-174004|ENSMUSG00000048376|14062|; F3|IDBG-191176|ENSMUSG00000028128|14066|; Ift57|IDBG-165056|ENSMUSG00000032965|73916|; Mtch1|IDBG-160516|ENSMUSG00000024012|56462|…
Defense response to gram-positive bacterium	GO:0050830	biological process	10090	12	54	0.00105339	0.121993	Fgr; Gbp2; Gbp7; Gbp9; Hck; Klrk1; Lta; Myd88; P2rx7; Pglyrp4; Seh1l; Tnf;	Fgr|IDBG-194595|ENSMUSG00000028874|14191|; Gbp2|IDBG-197330|ENSMUSG00000028270|14469|; Gbp7|IDBG-197215|ENSMUSG00000040253|229900|; Gbp9|IDBG-185806|ENSMUSG00000029298|236573|; Hck|IDBG-209984|ENSMUSG00000003283|15162|; Klrk1|IDBG-192142|ENSMUSG00000030149|27007|; Lta|IDBG-177399|ENSMUSG00000024402|16992|; Myd88|IDBG-204565|ENSMUSG00000032508|17874|; P2rx7|IDBG-198410|ENSMUSG00000029468|18439|; P…
K63-linked polyubiquitin binding	GO:0070530	molecular function	10090	5	11	0.00104892	0.124438	Otud7b; Parp10; Rnf169; Sqstm1; Tab2;	Otud7b|IDBG-174459|ENSMUSG00000038495|229603|; Parp10|IDBG-154210|ENSMUSG00000063268|671535|; Rnf169|IDBG-200956|ENSMUSG00000058761|108937|; Sqstm1|IDBG-168358|ENSMUSG00000015837|18412|; Tab2|IDBG-132816|ENSMUSG00000015755|68652|;
Negative regulation of glucose import	GO:0046325	biological process	10090	5	11	0.00104892	0.124438	Lmbrd1; Myc; Pea15a; Pid1; Tnf;	Lmbrd1|IDBG-139361|ENSMUSG00000073725|68421|; Myc|IDBG-144556|ENSMUSG00000022346|17869|; Pea15a|IDBG-205249|ENSMUSG00000013698|18611|; Pid1|IDBG-174611|ENSMUSG00000045658|98496|; Tnf|IDBG-177358|ENSMUSG00000024401|21926|;
Negative regulation of nf-kappab transcription factor activity	GO:0032088	biological process	10090	13	62	0.00117834	0.133289	Arrb1; Cat; Irg1; Map2k5; Nlrp12; Parp10; Prdx2; Psmd10; Setd6; Tax1bp1; Trim21; Trim40; Ufl1;	Arrb1|IDBG-200741|ENSMUSG00000018909|109689|; Cat|IDBG-193911|ENSMUSG00000027187|12359|; Irg1|IDBG-184663|ENSMUSG00000022126|16365|; Map2k5|IDBG-175216|ENSMUSG00000058444|23938|; Nlrp12|IDBG-264083|ENSMUSG00000078817|378425|; Parp10|IDBG-154210|ENSMUSG00000063268|671535|; Prdx2|IDBG-175630|ENSMUSG00000005161|21672|; Psmd10|IDBG-175123|ENSMUSG00000031429|53380|; Setd6|IDBG-184194|ENSMUSG0000003167…
Blood vessel maturation	GO:0001955	biological process	10090	4	7	0.00122173	0.135057	Ankrd17; Ddit3; Reck; S1pr1;	Ankrd17|IDBG-178064|ENSMUSG00000055204|81702|; Ddit3|IDBG-194880|ENSMUSG00000025408|13198|; Reck|IDBG-142820|ENSMUSG00000028476|53614|; S1pr1|IDBG-189693|ENSMUSG00000045092|13609|;
Positive regulation of i-kappab kinase/nf-kappab signaling	GO:0043123	biological process	10090	22	136	0.00133278	0.144059	Bst2; F2r; Gja6; Il1b; Lurap1; Map3k7; Mib2; Mtdh; Myd88; S100a4; Shisa5; Tab2; Tfg; Ticam2; Tnf; Tnfsf10; Traf3ip2; Trim25; Trim62; Ube2n; Zc3hav1; Zdhhc17;	Bst2|IDBG-165924|ENSMUSG00000046718|69550|; F2r|IDBG-174004|ENSMUSG00000048376|14062|; Gja6|IDBG-183213|ENSMUSG00000055691|414089|; Il1b|IDBG-205936|ENSMUSG00000027398|16176|; Lurap1|IDBG-177469|ENSMUSG00000028701|68075|; Map3k7|IDBG-132962|ENSMUSG00000028284|26409|; Mib2|IDBG-207748|ENSMUSG00000029060|76580|; Mtdh|IDBG-133453|ENSMUSG00000022255|67154|; Myd88|IDBG-204565|ENSMUSG00000032508|17874|…	93765|; Zc3hav1|IDBG-137011|ENSMUSG00000029826|78781|; Zdhhc17|IDBG-189959|ENSMUSG00000035798|320150|;
Immune response	GO:0006955	biological process	10090	33	237	0.00152427	0.161175	Ccl5; Ccr2; Ccr5; Cd274; Ctla4; Cxcl10; Fcgr2b; H2-D1; H2-DMb1; H2-K1; H2-Q4; H2-Q6; H2-T22; H2-T23; H2-T24; Il1b; Lst1; Lta; Myd88; Oas1a; Oas1c; Oas1e; Oas1g; Oas2; Oas3; Oasl1; Oasl2; Tgtp1; Tgtp2; Tnf; Tnfsf10; Tnfsf4; Vav1;	Ccl5|IDBG-205509|ENSMUSG00000035042|20304|; Ccr2|IDBG-206567|ENSMUSG00000049103|12772|; Ccr5|IDBG-258112|ENSMUSG00000079227|12774|; Cd274|IDBG-157249|ENSMUSG00000016496|60533|; Ctla4|IDBG-159662|ENSMUSG00000026011|12477|; Cxcl10|IDBG-179916|ENSMUSG00000034855|15945|; Fcgr2b|IDBG-203935|ENSMUSG00000026656|14130|; H2-D1|IDBG-177614|ENSMUSG00000073411|14964	14980|; H2-DMb1|IDBG-252191|ENSMUSG00000079547|14999|; H2-K1|IDBG-168781|ENSMUSG00000061232|14972|; H2-Q4|IDBG-177916|ENSMUSG00000035929|15015|; H2-Q6|IDBG-178053|ENSMUSG00000073409|110557	15019|; H2-T22|IDBG-180348|ENSMUSG00000056116|15039	15051|; H2-T23|IDBG-180286|ENSMUSG00000067212|15040	667803|; H2-T24|IDBG-180250|ENSMUSG00000053835|15042|; Il1b|IDBG-205936|ENSMUSG00000027398|16176|; Lst1|IDBG-177285|ENSMUSG00000073412|16988|; Lta|IDBG-177399|ENSMUSG00000024402|16992|; Myd88|IDBG-204565|ENSMUSG00000032508|17874|; Oas1a|IDBG-196676|ENSMUSG00000052776|246730|; Oas1c|IDBG-196449|ENSMUSG00000001166|114643|; Oas1e|IDBG-196409|ENSMUSG00000066867|231699|; Oas1g|IDBG-196639|ENSMUSG00000…	21822|; Tgtp2|IDBG-262892|ENSMUSG00000078921|100039796	21822|; Tnf|IDBG-177358|ENSMUSG00000024401|21926|; Tnfsf10|IDBG-134362|ENSMUSG00000039304|22035|; Tnfsf4|IDBG-201525|ENSMUSG00000026700|22164|; Vav1|IDBG-194093|ENSMUSG00000034116|22324|;
Dna replication initiation	GO:0006270	biological process	10090	5	12	0.00167882	0.17374	Cdc45; Mcm2; Mcm4; Mcm5; Mcm7;	Cdc45|IDBG-142237|ENSMUSG00000000028|12544|; Mcm2|IDBG-167535|ENSMUSG00000002870|17216|; Mcm4|IDBG-135657|ENSMUSG00000022673|17217|; Mcm5|IDBG-168946|ENSMUSG00000005410|17218|; Mcm7|IDBG-205861|ENSMUSG00000029730|17220|;
Negative regulation of mapk cascade	GO:0043409	biological process	10090	6	18	0.00219756	0.187525	Apc; Dusp1; Nf2; P2rx7; Psmd10; Rnf149;	Apc|IDBG-134573|ENSMUSG00000005871|11789|; Dusp1|IDBG-155234|ENSMUSG00000024190|19252|; Nf2|IDBG-142996|ENSMUSG00000009073|18016|; P2rx7|IDBG-198410|ENSMUSG00000029468|18439|; Psmd10|IDBG-175123|ENSMUSG00000031429|53380|; Rnf149|IDBG-147731|ENSMUSG00000048234|67702|;
Positive regulation of erythrocyte differentiation	GO:0045648	biological process	10090	6	18	0.00219756	0.187525	Acvr2a; Gata1; Hmgb2; Id2; Isg15; Tal1;	Acvr2a|IDBG-168425|ENSMUSG00000052155|11480|; Gata1|IDBG-129965|ENSMUSG00000031162|14460|; Hmgb2|IDBG-156235|ENSMUSG00000054717|97165|; Id2|IDBG-131550|ENSMUSG00000020644|15902|; Isg15|IDBG-137564|ENSMUSG00000035692|100038882|; Tal1|IDBG-175763|ENSMUSG00000028717|21349|;
Carnitine transmembrane transport	GO:1902603	biological process	10090	3	4	0.00198367	0.189187	Slc22a21; Slc22a4; Slc22a5;	Slc22a21|IDBG-172396|ENSMUSG00000063652|56517|; Slc22a4|IDBG-172458|ENSMUSG00000020334|30805|; Slc22a5|IDBG-172348|ENSMUSG00000018900|20520|;
Carnitine transmembrane transporter activity	GO:0015226	molecular function	10090	3	4	0.00198367	0.189187	Slc22a21; Slc22a4; Slc22a5;	Slc22a21|IDBG-172396|ENSMUSG00000063652|56517|; Slc22a4|IDBG-172458|ENSMUSG00000020334|30805|; Slc22a5|IDBG-172348|ENSMUSG00000018900|20520|;
Non-membrane spanning protein tyrosine phosphatase activity	GO:0004726	molecular function	10090	3	4	0.00198367	0.189187	Acp1; Ptpn11; Ptpn4;	Acp1|IDBG-132679|ENSMUSG00000044573|102642088	11431|; Ptpn11|IDBG-196834|ENSMUSG00000043733|19247|; Ptpn4|IDBG-187609|ENSMUSG00000026384|19258|;
Regulation of telomere maintenance	GO:0032204	biological process	10090	3	4	0.00198367	0.189187	Bmyc; Myc; Ylpm1;	Bmyc|IDBG-147082|ENSMUSG00000049086|107771|; Myc|IDBG-144556|ENSMUSG00000022346|17869|; Ylpm1|IDBG-157560|ENSMUSG00000021244|56531|;
Positive regulation of nf-kappab transcription factor activity	GO:0051092	biological process	10090	17	98	0.00210721	0.189805	Ankrd42; Cat; Cflar; Clock; Eda2r; Eif2ak2; Il1b; Kras; Mtdh; Myd88; Nras; Prdx3; Tnf; Traf1; Trim25; Trim62; Ube2n;	Ankrd42|IDBG-199036|ENSMUSG00000041343|73845|; Cat|IDBG-193911|ENSMUSG00000027187|12359|; Cflar|IDBG-157342|ENSMUSG00000026031|12633|; Clock|IDBG-172856|ENSMUSG00000029238|12753|; Eda2r|IDBG-161374|ENSMUSG00000034457|245527|; Eif2ak2|IDBG-199014|ENSMUSG00000024079|19106|; Il1b|IDBG-205936|ENSMUSG00000027398|16176|; Kras|IDBG-197719|ENSMUSG00000030265|16653|; Mtdh|IDBG-133453|ENSMUSG00000022255|67…	93765|;
Symbiont-containing vacuole membrane	GO:0020005	cellular component	10090	4	8	0.00228709	0.1918	Gbp2; Gbp7; Gbp9; Iigp1;	Gbp2|IDBG-197330|ENSMUSG00000028270|14469|; Gbp7|IDBG-197215|ENSMUSG00000040253|229900|; Gbp9|IDBG-185806|ENSMUSG00000029298|236573|; Iigp1|IDBG-149755|ENSMUSG00000054072|60440|;
Protein ubiquitination involved in ubiquitin-dependent protein catabolic process	GO:0042787	biological process	10090	11	51	0.00217125	0.192017	1110018G07Rik; Ddb1; Hectd2; Herc6; Huwe1; Klhl25; Rbbp6; Rnf43; Trip12; Ube3c; Wwp2;	1110018G07Rik|IDBG-157403|ENSMUSG00000042350|68497|; Ddb1|IDBG-144530|ENSMUSG00000024740|13194|; Hectd2|IDBG-160762|ENSMUSG00000041180|226098|; Herc6|IDBG-151109|ENSMUSG00000029798|67138|; Huwe1|IDBG-179321|ENSMUSG00000025261|59026|; Klhl25|IDBG-193258|ENSMUSG00000055652|207952|; Rbbp6|IDBG-209019|ENSMUSG00000030779|19647|; Rnf43|IDBG-207578|ENSMUSG00000034177|207742|; Trip12|IDBG-174830|ENSMUSG0…
Antioxidant activity	GO:0016209	molecular function	10090	8	30	0.00209477	0.192245	5730469M10Rik; Cat; Prdx2; Prdx3; Prdx6; S100a8; S100a9; Trp53inp1;	5730469M10Rik|IDBG-151487|ENSMUSG00000021792|70564|; Cat|IDBG-193911|ENSMUSG00000027187|12359|; Prdx2|IDBG-175630|ENSMUSG00000005161|21672|; Prdx3|IDBG-181859|ENSMUSG00000024997|11757|; Prdx6|IDBG-201492|ENSMUSG00000026701|102642619	11758|; S100a8|IDBG-168077|ENSMUSG00000056054|20201|; S100a9|IDBG-168119|ENSMUSG00000056071|20202|; Trp53inp1|IDBG-129251|ENSMUSG00000028211|60599|;
Ubiquitin-protein transferase activity	GO:0004842	molecular function	10090	34	251	0.00208399	0.194933	1110018G07Rik; Brap; Cdc34; Dtx3l; Fbxo11; Fbxo30; Hectd2; Herc6; Huwe1; March8; Mib2; Pcgf2; Rbbp6; Rnf111; Rnf135; Rnf149; Rnf213; Rnf43; Traip; Trim21; Trim3; Trim36; Trim56; Trim68; Trip12; Ube2a; Ube2c; Ube2h; Ube2n; Ube2w; Ube3c; Ubox5; Wwp2; Znrf2;	1110018G07Rik|IDBG-157403|ENSMUSG00000042350|68497|; Brap|IDBG-197596|ENSMUSG00000029458|72399|; Cdc34|IDBG-170431|ENSMUSG00000020307|216150|; Dtx3l|IDBG-157467|ENSMUSG00000049502|209200|; Fbxo11|IDBG-201588|ENSMUSG00000005371|225055|; Fbxo30|IDBG-133601|ENSMUSG00000047648|71865|; Hectd2|IDBG-160762|ENSMUSG00000041180|226098|; Herc6|IDBG-151109|ENSMUSG00000029798|67138|; Huwe1|IDBG-179321|ENSMUSG…	93765|; Ube2w|IDBG-135309|ENSMUSG00000025939|66799|; Ube3c|IDBG-144651|ENSMUSG00000039000|100763|; Ubox5|IDBG-206593|ENSMUSG00000027300|140629|; Wwp2|IDBG-190874|ENSMUSG00000031930|66894|; Znrf2|IDBG-149256|ENSMUSG00000058446|387524|;
Interleukin-1 receptor binding	GO:0005149	molecular function	10090	5	13	0.00254744	0.210013	Il1b; Il1rn; Myd88; Ticam2; Trip6;	Il1b|IDBG-205936|ENSMUSG00000027398|16176|; Il1rn|IDBG-142372|ENSMUSG00000026981|16181|; Myd88|IDBG-204565|ENSMUSG00000032508|17874|; Ticam2|IDBG-145267|ENSMUSG00000056130|225471|; Trip6|IDBG-204924|ENSMUSG00000023348|22051|;
Cytosol	GO:0005829	cellular component	10090	123	1196	0.00316767	0.256792	1110018G07Rik; Aagab; Abhd10; Aftph; Agbl3; Ahsa1; Ak7; Appl1; Arfgap3; Arl6ip1; Arrb1; Atp6v1a; Atp6v1e1; Bcl2l11; Bid; Car2; Car7; Cat; Ccr2; Cd2ap; Cdk14; Chaf1b; Chmp4b; Clock; Col4a3bp; Csnk1d; Ctnnal1; Ddhd2; Ddx58; Dhfr; Dnajb1; Dnajb4; Dusp7; Dvl1; Elac1; Engase; Enthd2; Fgr; Fhit; Flt3; Fndc3a; Fos; Gcfc1; Gpcpd1; Gtpbp1; Gzmb; Hck; Herc6; Hk2; Hk3; Hlcs; Hsh2d; Hsp90aa1; Hsp90ab1; Hspa2…	1110018G07Rik|IDBG-157403|ENSMUSG00000042350|68497|; Aagab|IDBG-175619|ENSMUSG00000037257|66939|; Abhd10|IDBG-163521|ENSMUSG00000033157|213012|; Aftph|IDBG-152912|ENSMUSG00000049659|216549|; Agbl3|IDBG-134978|ENSMUSG00000038836|76223|; Ahsa1|IDBG-160210|ENSMUSG00000021037|217737|; Ak7|IDBG-169643|ENSMUSG00000041323|78801|; Appl1|IDBG-140679|ENSMUSG00000040760|72993|; Arfgap3|IDBG-168036|ENSMUSG00…	11758|; Prkab2|IDBG-177135|ENSMUSG00000038205|108097|; Prkag2|IDBG-142303|ENSMUSG00000028944|108099|; Psma5|IDBG-186688|ENSMUSG00000068749|26442|; Psmb8|IDBG-170702|ENSMUSG00000024338|16913|; Psmb9|IDBG-705306|ENSMUSG00000096727|16912|; Psrc1|IDBG-186971|ENSMUSG00000068744|56742|; Ptpn11|IDBG-196834|ENSMUSG00000043733|19247|; Rap1gap|IDBG-198973|ENSMUSG00000041351|110351|; Rap1gds1|IDBG-196750|EN…
Phagocytic vesicle membrane	GO:0030670	cellular component	10090	9	39	0.00331444	0.264286	B2m; H2-D1; H2-K1; H2-T23; Inpp5b; Irgm1; Rab14; Tap1; Tapbp;	B2m|IDBG-202736|ENSMUSG00000060802|12010|; H2-D1|IDBG-177614|ENSMUSG00000073411|14964	14980|; H2-K1|IDBG-168781|ENSMUSG00000061232|14972|; H2-T23|IDBG-180286|ENSMUSG00000067212|15040	667803|; Inpp5b|IDBG-186724|ENSMUSG00000028894|16330|; Irgm1|IDBG-166425|ENSMUSG00000046879|15944|; Rab14|IDBG-164259|ENSMUSG00000026878|68365|; Tap1|IDBG-170616|ENSMUSG00000037321|21354|; Tapbp|IDBG-168250|ENSMUSG00000024308|21356|;
Signal transduction	GO:0007165	biological process	10090	80	731	0.00340308	0.266977	Akap12; Akap5; Apbb1ip; Araf; Arap2; Arhgap11a; Arhgap15; Arhgap39; Arl4a; Bmx; Bst2; Calcoco1; Cd274; Chrnb2; Clock; Col4a3bp; Cradd; Cxcl10; Diras2; Gja6; Gna11; Gnal; Grasp; Il18r1; Inpp5b; Kras; Magi2; Map3k7; Myd88; Nkiras1; Nras; Omp; P2rx4; Pask; Pde3b; Per3; Pkn3; Plcl1; Pparg; Ppp2r5c; Rab13; Rab14; Rab5c; Rala; Ralbp1; Ralgds; Rangap1; Rasa1; Rasip1; Rassf4; Rhob; Rhot1; Rhpn1; Rnd1; Rn…	Akap12|IDBG-131898|ENSMUSG00000038587|83397|; Akap5|IDBG-150523|ENSMUSG00000021057|238276|; Apbb1ip|IDBG-141341|ENSMUSG00000026786|54519|; Araf|IDBG-135379|ENSMUSG00000001127|11836|; Arap2|IDBG-165165|ENSMUSG00000037999|212285|; Arhgap11a|IDBG-197239|ENSMUSG00000041219|228482|; Arhgap15|IDBG-168042|ENSMUSG00000049744|76117|; Arhgap39|IDBG-157187|ENSMUSG00000033697|223666|; Arl4a|IDBG-136104|ENSMU…
Erk5 cascade	GO:0070375	biological process	10090	2	2	0.00653507	0.267114	Map2k5; Mef2a;	Map2k5|IDBG-175216|ENSMUSG00000058444|23938|; Mef2a|IDBG-192076|ENSMUSG00000030557|17258|;
N-acetylglucosaminyl-proteoglycan 4-beta-glucuronosyltransferase activity	GO:0050509	molecular function	10090	2	2	0.00653507	0.267114	Ext1; Ext2;	Ext1|IDBG-140304|ENSMUSG00000061731|14042|; Ext2|IDBG-192652|ENSMUSG00000027198|14043|;
Swi/snf superfamily-type complex	GO:0070603	cellular component	10090	2	2	0.00653507	0.267114	Atrx; Daxx;	Atrx|IDBG-166501|ENSMUSG00000031229|22589|; Daxx|IDBG-168138|ENSMUSG00000002307|13163|;
Antigen processing and presentation of endogenous peptide antigen via mhc class i	GO:0019885	biological process	10090	2	2	0.00653507	0.267114	Tap1; Tapbp;	Tap1|IDBG-170616|ENSMUSG00000037321|21354|; Tapbp|IDBG-168250|ENSMUSG00000024308|21356|;
Antigen processing and presentation of exogenous antigen	GO:0019884	biological process	10090	2	2	0.00653507	0.267114	Fcgr1; Psme1;	Fcgr1|IDBG-175237|ENSMUSG00000015947|14129|; Psme1|IDBG-164103|ENSMUSG00000022216|19186|;
Barrier septum assembly	GO:0000917	biological process	10090	2	2	0.00653507	0.267114	Bin3; Gtpbp8;	Bin3|IDBG-177852|ENSMUSG00000022089|57784|; Gtpbp8|IDBG-162350|ENSMUSG00000022668|66067|;
Basophil differentiation	GO:0030221	biological process	10090	2	2	0.00653507	0.267114	Gata1; Tal1;	Gata1|IDBG-129965|ENSMUSG00000031162|14460|; Tal1|IDBG-175763|ENSMUSG00000028717|21349|;
Cellular polysaccharide biosynthetic process	GO:0033692	biological process	10090	2	2	0.00653507	0.267114	Ext1; Ext2;	Ext1|IDBG-140304|ENSMUSG00000061731|14042|; Ext2|IDBG-192652|ENSMUSG00000027198|14043|;
Chemokine (c-c motif) ligand 11 production	GO:0071954	biological process	10090	2	2	0.00653507	0.267114	Cxcr3; Tnfsf4;	Cxcr3|IDBG-164788|ENSMUSG00000050232|12766|; Tnfsf4|IDBG-201525|ENSMUSG00000026700|22164|;
Chemokine metabolic process	GO:0050755	biological process	10090	2	2	0.00653507	0.267114	Trem1; Trem3;	Trem1|IDBG-189794|ENSMUSG00000042265|58217|; Trem3|IDBG-189808|ENSMUSG00000041754|58218|;
Chiasma	GO:0005712	cellular component	10090	2	2	0.00653507	0.267114	Mlh1; Mlh3;	Mlh1|IDBG-202755|ENSMUSG00000032498|17350|; Mlh3|IDBG-158237|ENSMUSG00000021245|217716|;
Chronic inflammatory response to antigenic stimulus	GO:0002439	biological process	10090	2	2	0.00653507	0.267114	Il1rn; Tnf;	Il1rn|IDBG-142372|ENSMUSG00000026981|16181|; Tnf|IDBG-177358|ENSMUSG00000024401|21926|;
Cytokine secretion involved in immune response	GO:0002374	biological process	10090	2	2	0.00653507	0.267114	Trem1; Trem3;	Trem1|IDBG-189794|ENSMUSG00000042265|58217|; Trem3|IDBG-189808|ENSMUSG00000041754|58218|;
Cytosine c-5 dna demethylase activity	GO:0051747	molecular function	10090	2	2	0.00653507	0.267114	Alkbh2; Alkbh3;	Alkbh2|IDBG-192205|ENSMUSG00000044339|231642|; Alkbh3|IDBG-192856|ENSMUSG00000040174|69113|;
Interleukin-1 receptor complex	GO:0045323	cellular component	10090	2	2	0.00653507	0.267114	Ticam2; Trip6;	Ticam2|IDBG-145267|ENSMUSG00000056130|225471|; Trip6|IDBG-204924|ENSMUSG00000023348|22051|;
Interleukin-8 receptor activity	GO:0004918	molecular function	10090	2	2	0.00653507	0.267114	Cxcr1; Cxcr2;	Cxcr1|IDBG-166431|ENSMUSG00000048480|227288|; Cxcr2|IDBG-166395|ENSMUSG00000026180|12765|;
Interleukin-8-mediated signaling pathway	GO:0038112	biological process	10090	2	2	0.00653507	0.267114	Cxcr1; Cxcr2;	Cxcr1|IDBG-166431|ENSMUSG00000048480|227288|; Cxcr2|IDBG-166395|ENSMUSG00000026180|12765|;
Myo-inositol transport	GO:0015798	biological process	10090	2	2	0.00653507	0.267114	Pgap1; Slc5a3;	Pgap1|IDBG-154847|ENSMUSG00000073678|241062|; Slc5a3|IDBG-488319|ENSMUSG00000089774|53881|;
Negative regulation of determination of dorsal identity	GO:2000016	biological process	10090	2	2	0.00653507	0.267114	Aida; Ddit3;	Aida|IDBG-703385|ENSMUSG00000042901|108909|; Ddit3|IDBG-194880|ENSMUSG00000025408|13198|;
Neutrophil aggregation	GO:0070488	biological process	10090	2	2	0.00653507	0.267114	S100a8; S100a9;	S100a8|IDBG-168077|ENSMUSG00000056054|20201|; S100a9|IDBG-168119|ENSMUSG00000056071|20202|;
Nuclear ubiquitin ligase complex	GO:0000152	cellular component	10090	2	2	0.00653507	0.267114	Brcc3; Bre;	Brcc3|IDBG-157387|ENSMUSG00000031201|210766|; Bre|IDBG-150391|ENSMUSG00000052139|107976|;
Peptidyl-tyrosine sulfation	GO:0006478	biological process	10090	2	2	0.00653507	0.267114	Tpst1; Tpst2;	Tpst1|IDBG-202215|ENSMUSG00000034118|22021|; Tpst2|IDBG-191044|ENSMUSG00000029344|22022|;
Positive regulation of chronic inflammatory response to antigenic stimulus	GO:0002876	biological process	10090	2	2	0.00653507	0.267114	Lta; Tnf;	Lta|IDBG-177399|ENSMUSG00000024402|16992|; Tnf|IDBG-177358|ENSMUSG00000024401|21926|;
Positive regulation of cyclin-dependent protein serine/threonine kinase activity involved in g2/m transition of mitotic cell cycle	GO:0031662	biological process	10090	2	2	0.00653507	0.267114	Hspa2; Lmnb1;	Hspa2|IDBG-150618|ENSMUSG00000059970|15512|; Lmnb1|IDBG-147937|ENSMUSG00000024590|16906|;
Protein-tyrosine sulfotransferase activity	GO:0008476	molecular function	10090	2	2	0.00653507	0.267114	Tpst1; Tpst2;	Tpst1|IDBG-202215|ENSMUSG00000034118|22021|; Tpst2|IDBG-191044|ENSMUSG00000029344|22022|;
Regulation of dna recombination	GO:0000018	biological process	10090	2	2	0.00653507	0.267114	Smarcad1; Thoc1;	Smarcad1|IDBG-152887|ENSMUSG00000029920|13990|; Thoc1|IDBG-128300|ENSMUSG00000024287|225160|;
Regulation of myd88-dependent toll-like receptor signaling pathway	GO:0034124	biological process	10090	2	2	0.00653507	0.267114	Irf1; Irf7;	Irf1|IDBG-172251|ENSMUSG00000018899|16362|; Irf7|IDBG-212081|ENSMUSG00000025498|54123|;
Regulation of chloride transport	GO:2001225	biological process	10090	2	2	0.00653507	0.267114	Car2; Car7;	Car2|IDBG-132074|ENSMUSG00000027562|12349|; Car7|IDBG-185712|ENSMUSG00000031883|12354|;
Male meiosis	GO:0007140	biological process	10090	6	22	0.00667689	0.270637	Fanca; Hspa2; Mlh1; Mlh3; Sgol2; Tex15;	Fanca|IDBG-198733|ENSMUSG00000032815|14087|; Hspa2|IDBG-150618|ENSMUSG00000059970|15512|; Mlh1|IDBG-202755|ENSMUSG00000032498|17350|; Mlh3|IDBG-158237|ENSMUSG00000021245|217716|; Sgol2|IDBG-155964|ENSMUSG00000026039|68549|; Tex15|IDBG-147540|ENSMUSG00000009628|104271|;
Mcm complex	GO:0042555	cellular component	10090	4	9	0.00385409	0.275681	Mcm2; Mcm4; Mcm5; Mcm7;	Mcm2|IDBG-167535|ENSMUSG00000002870|17216|; Mcm4|IDBG-135657|ENSMUSG00000022673|17217|; Mcm5|IDBG-168946|ENSMUSG00000005410|17218|; Mcm7|IDBG-205861|ENSMUSG00000029730|17220|;
Cellular response to interferon-alpha	GO:0035457	biological process	10090	4	9	0.00385409	0.275681	I830012O16Rik; Ifit1; Ifit2; Ifit3;	I830012O16Rik|IDBG-159781|ENSMUSG00000062488|667370|; Ifit1|IDBG-159854|ENSMUSG00000034459|15957|; Ifit2|IDBG-159756|ENSMUSG00000045932|15958|; Ifit3|IDBG-159817|ENSMUSG00000074896|15959|;
Positive regulation of interferon-alpha production	GO:0032727	biological process	10090	4	9	0.00385409	0.275681	Ddx58; Ifih1; Irf7; Zc3hav1;	Ddx58|IDBG-135957|ENSMUSG00000040296|230073|; Ifih1|IDBG-174129|ENSMUSG00000026896|71586|; Irf7|IDBG-212081|ENSMUSG00000025498|54123|; Zc3hav1|IDBG-137011|ENSMUSG00000029826|78781|;
Negative regulation of viral entry into host cell	GO:0046597	biological process	10090	5	14	0.00370089	0.27694	Ifitm3; Trim10; Trim25; Trim26; Trim56;	Ifitm3|IDBG-211940|ENSMUSG00000025492|66141|; Trim10|IDBG-181690|ENSMUSG00000073400|19824|; Trim25|IDBG-208127|ENSMUSG00000000275|217069|; Trim26|IDBG-181584|ENSMUSG00000024457|22670|; Trim56|IDBG-204815|ENSMUSG00000043279|384309|;
Regulation of i-kappab kinase/nf-kappab signaling	GO:0043122	biological process	10090	5	14	0.00370089	0.27694	Il1b; Nlrp12; Sqstm1; Ticam2; Tnf;	Il1b|IDBG-205936|ENSMUSG00000027398|16176|; Nlrp12|IDBG-264083|ENSMUSG00000078817|378425|; Sqstm1|IDBG-168358|ENSMUSG00000015837|18412|; Ticam2|IDBG-145267|ENSMUSG00000056130|225471|; Tnf|IDBG-177358|ENSMUSG00000024401|21926|;
Response to stress	GO:0006950	biological process	10090	11	55	0.00405092	0.277516	Ahsa1; Dnajb1; Eif2ak1; Gadd45b; Hsf2; Hsp90aa1; Hsp90ab1; Hspa1b; Hspa2; Map3k7; Mapk12;	Ahsa1|IDBG-160210|ENSMUSG00000021037|217737|; Dnajb1|IDBG-172271|ENSMUSG00000005483|81489|; Eif2ak1|IDBG-207904|ENSMUSG00000029613|15467|; Gadd45b|IDBG-176557|ENSMUSG00000015312|17873|; Hsf2|IDBG-152298|ENSMUSG00000019878|15500|; Hsp90aa1|IDBG-172055|ENSMUSG00000021270|15519|; Hsp90ab1|IDBG-185482|ENSMUSG00000023944|15516|; Hspa1b|IDBG-606687|ENSMUSG00000090877|15511|; Hspa2|IDBG-150618|ENSMUSG00…
Positive regulation of rac gtpase activity	GO:0032855	biological process	10090	8	33	0.0039993	0.277894	Arhgap15; Arhgef4; Kras; Nras; Ralbp1; Srgap2; Tiam1; Vav1;	Arhgap15|IDBG-168042|ENSMUSG00000049744|76117|; Arhgef4|IDBG-143547|ENSMUSG00000037509|226970|; Kras|IDBG-197719|ENSMUSG00000030265|16653|; Nras|IDBG-180975|ENSMUSG00000027852|18176|; Ralbp1|IDBG-195143|ENSMUSG00000024096|19765|; Srgap2|IDBG-191143|ENSMUSG00000026425|14270|; Tiam1|IDBG-174466|ENSMUSG00000002489|21844|; Vav1|IDBG-194093|ENSMUSG00000034116|22324|;
Response to bacterium	GO:0009617	biological process	10090	8	33	0.0039993	0.277894	Adh7; Fcgr1; Fcgr2b; P2rx7; Sp110; Stat1; Tlr11; Wasl;	Adh7|IDBG-196412|ENSMUSG00000055301|11529|; Fcgr1|IDBG-175237|ENSMUSG00000015947|14129|; Fcgr2b|IDBG-203935|ENSMUSG00000026656|14130|; P2rx7|IDBG-198410|ENSMUSG00000029468|18439|; Sp110|IDBG-175534|ENSMUSG00000070034|109032|; Stat1|IDBG-153162|ENSMUSG00000026104|20846|; Tlr11|IDBG-156030|ENSMUSG00000051969|239081|; Wasl|IDBG-130211|ENSMUSG00000029684|73178|;
Acetylglucosaminyltransferase activity	GO:0008375	molecular function	10090	5	16	0.00704645	0.283256	B3gnt7; Ext1; Ext2; Gcnt1; Gcnt2;	B3gnt7|IDBG-254164|ENSMUSG00000079445|227327|; Ext1|IDBG-140304|ENSMUSG00000061731|14042|; Ext2|IDBG-192652|ENSMUSG00000027198|14043|; Gcnt1|IDBG-150811|ENSMUSG00000038843|14537|; Gcnt2|IDBG-146446|ENSMUSG00000021360|14538|;
Early endosome membrane	GO:0031901	cellular component	10090	13	70	0.00368245	0.284309	Appl1; Appl2; Cftr; D6Wsu116e; Hps6; Inpp5b; March8; Mmgt2; Mtmr2; Rab14; Rab5c; Snx16; Stam2;	Appl1|IDBG-140679|ENSMUSG00000040760|72993|; Appl2|IDBG-180303|ENSMUSG00000020263|216190|; Cftr|IDBG-129229|ENSMUSG00000041301|12638|; D6Wsu116e|IDBG-180339|ENSMUSG00000024104|28006|; Hps6|IDBG-171749|ENSMUSG00000074811|20170|; Inpp5b|IDBG-186724|ENSMUSG00000028894|16330|; March8|IDBG-180544|ENSMUSG00000025702|71779|; Mmgt2|IDBG-185229|ENSMUSG00000048497|216829|; Mtmr2|IDBG-134064|ENSMUSG00000031…
E-box binding	GO:0070888	molecular function	10090	7	29	0.0071447	0.284851	Bhlhe41; Bmyc; Clock; Gm129; Myc; Tal1; Tcf4;	Bhlhe41|IDBG-197884|ENSMUSG00000030256|79362|; Bmyc|IDBG-147082|ENSMUSG00000049086|107771|; Clock|IDBG-172856|ENSMUSG00000029238|12753|; Gm129|IDBG-173935|ENSMUSG00000038550|229599|; Myc|IDBG-144556|ENSMUSG00000022346|17869|; Tal1|IDBG-175763|ENSMUSG00000028717|21349|; Tcf4|IDBG-156674|ENSMUSG00000053477|21413|;
Neutrophil chemotaxis	GO:0030593	biological process	10090	9	41	0.00473474	0.287872	Amica1; Cxcr2; Il1b; S100a8; S100a9; Tgfb2; Trem1; Trem3; Vav1;	Amica1|IDBG-159198|ENSMUSG00000048534|270152|; Cxcr2|IDBG-166395|ENSMUSG00000026180|12765|; Il1b|IDBG-205936|ENSMUSG00000027398|16176|; S100a8|IDBG-168077|ENSMUSG00000056054|20201|; S100a9|IDBG-168119|ENSMUSG00000056071|20202|; Tgfb2|IDBG-208111|ENSMUSG00000039239|21808|; Trem1|IDBG-189794|ENSMUSG00000042265|58217|; Trem3|IDBG-189808|ENSMUSG00000041754|58218|; Vav1|IDBG-194093|ENSMUSG00000034116|…
Fat cell differentiation	GO:0045444	biological process	10090	11	56	0.00468049	0.288176	4932438A13Rik; Bbs2; Bbs7; Cebpb; Creb5; Mettl8; Mkks; Pparg; Psmb8; Retn; Steap4;	4932438A13Rik|IDBG-139396|ENSMUSG00000037270|229227|; Bbs2|IDBG-181517|ENSMUSG00000031755|67378|; Bbs7|IDBG-138825|ENSMUSG00000037325|71492|; Cebpb|IDBG-213090|ENSMUSG00000056501|12608|; Creb5|IDBG-148452|ENSMUSG00000053007|231991|; Mettl8|IDBG-178244|ENSMUSG00000041975|228019|; Mkks|IDBG-207925|ENSMUSG00000027274|59030|; Pparg|IDBG-179253|ENSMUSG00000000440|19016|; Psmb8|IDBG-170702|ENSMUSG00000…
Anchored component of membrane	GO:0031225	cellular component	10090	17	106	0.00488067	0.289507	Art4; Bst2; Cd55; Cd59a; Dpep2; Ly6a; Ly6c1; Ly6c2; Ly6e; Ly6i; Lynx1; Lypd1; Mmp19; Plaur; Prnp; Reck; Vnn3;	Art4|IDBG-195079|ENSMUSG00000030217|109978|; Bst2|IDBG-165924|ENSMUSG00000046718|69550|; Cd55|IDBG-190177|ENSMUSG00000026399|13136|; Cd59a|IDBG-194302|ENSMUSG00000032679|12509|; Dpep2|IDBG-189431|ENSMUSG00000053687|319446|; Ly6a|IDBG-150633|ENSMUSG00000075602|110454|; Ly6c1|IDBG-261197|ENSMUSG00000079018|17067|; Ly6c2|IDBG-150729|ENSMUSG00000022584|100041546|; Ly6e|IDBG-150534|ENSMUSG00000022587|…
Carnitine transport	GO:0015879	biological process	10090	3	5	0.00466017	0.290603	Slc22a21; Slc22a4; Slc22a5;	Slc22a21|IDBG-172396|ENSMUSG00000063652|56517|; Slc22a4|IDBG-172458|ENSMUSG00000020334|30805|; Slc22a5|IDBG-172348|ENSMUSG00000018900|20520|;
Condensin complex	GO:0000796	cellular component	10090	3	5	0.00466017	0.290603	Ncapg; Ncaph; Smc2;	Ncapg|IDBG-162592|ENSMUSG00000015880|54392|; Ncaph|IDBG-204577|ENSMUSG00000034906|215387|; Smc2|IDBG-147370|ENSMUSG00000028312|14211|;
Fever generation	GO:0001660	biological process	10090	3	5	0.00466017	0.290603	Il1b; Il1rn; Ptger3;	Il1b|IDBG-205936|ENSMUSG00000027398|16176|; Il1rn|IDBG-142372|ENSMUSG00000026981|16181|; Ptger3|IDBG-201070|ENSMUSG00000040016|19218|;
Positive regulation of rig-i signaling pathway	GO:1900246	biological process	10090	3	5	0.00466017	0.290603	Ddx60; Dhx58; Zc3hav1;	Ddx60|IDBG-157673|ENSMUSG00000037921|234311|; Dhx58|IDBG-211512|ENSMUSG00000017830|80861|; Zc3hav1|IDBG-137011|ENSMUSG00000029826|78781|;
Regulation of adaptive immune response	GO:0002819	biological process	10090	3	5	0.00466017	0.290603	Irf1; Irf7; Tnfsf4;	Irf1|IDBG-172251|ENSMUSG00000018899|16362|; Irf7|IDBG-212081|ENSMUSG00000025498|54123|; Tnfsf4|IDBG-201525|ENSMUSG00000026700|22164|;
Translation release factor activity	GO:0003747	molecular function	10090	3	5	0.00466017	0.290603	Gspt1; Ict1; Mtrf1l;	Gspt1|IDBG-133223|ENSMUSG00000062203|14852|; Ict1|IDBG-214293|ENSMUSG00000018858|68572|; Mtrf1l|IDBG-130406|ENSMUSG00000019774|108853|;
Type i interferon biosynthetic process	GO:0045351	biological process	10090	3	5	0.00466017	0.290603	Irf7; Irf9; Myd88;	Irf7|IDBG-212081|ENSMUSG00000025498|54123|; Irf9|IDBG-164579|ENSMUSG00000002325|16391|; Myd88|IDBG-204565|ENSMUSG00000032508|17874|;
Protein ubiquitination	GO:0016567	biological process	10090	39	314	0.00487351	0.292651	4933407H18Rik; Arrb1; Asb1; Asb5; Brap; Cdc34; Cul2; Cul9; Dcaf11; Dcaf13; Fbxo11; Fbxo30; Keap1; Klhl25; March8; Mib2; Neurl2; Nfe2l2; Rbbp6; Rnf114; Rnf135; Rnf149; Rnf169; Rnf213; Rnf217; Rnf43; Socs5; Socs6; Traip; Trim25; Trim3; Trim36; Trim62; Ube2c; Ube2n; Ubox5; Vcpip1; Wwp2; Znrf2;	4933407H18Rik|IDBG-152926|ENSMUSG00000037355|71101|; Arrb1|IDBG-200741|ENSMUSG00000018909|109689|; Asb1|IDBG-181459|ENSMUSG00000026311|65247|; Asb5|IDBG-155325|ENSMUSG00000031519|76294|; Brap|IDBG-197596|ENSMUSG00000029458|72399|; Cdc34|IDBG-170431|ENSMUSG00000020307|216150|; Cul2|IDBG-127755|ENSMUSG00000024231|71745|; Cul9|IDBG-187270|ENSMUSG00000040327|78309|; Dcaf11|IDBG-163992|ENSMUSG00000022…	93765|; Ubox5|IDBG-206593|ENSMUSG00000027300|140629|; Vcpip1|IDBG-132582|ENSMUSG00000045210|70675|; Wwp2|IDBG-190874|ENSMUSG00000031930|66894|; Znrf2|IDBG-149256|ENSMUSG00000058446|387524|;
Cation transmembrane transporter activity	GO:0008324	molecular function	10090	6	21	0.00520669	0.294481	Pkd1l3; Sfxn2; Sfxn3; Sfxn5; Slc30a1; Slc30a7;	Pkd1l3|IDBG-191342|ENSMUSG00000048827|244646|; Sfxn2|IDBG-173334|ENSMUSG00000025036|94279|; Sfxn3|IDBG-170521|ENSMUSG00000025212|94280|; Sfxn5|IDBG-163175|ENSMUSG00000033720|94282|; Slc30a1|IDBG-208890|ENSMUSG00000037434|22782|; Slc30a7|IDBG-189805|ENSMUSG00000054414|66500|;
Positive regulation of atpase activity	GO:0032781	biological process	10090	6	21	0.00520669	0.294481	Ahsa1; Dnajb1; Dnajc24; Tor1aip1; Tor1aip2; Zc3hav1;	Ahsa1|IDBG-160210|ENSMUSG00000021037|217737|; Dnajb1|IDBG-172271|ENSMUSG00000005483|81489|; Dnajc24|IDBG-195271|ENSMUSG00000027166|99349|; Tor1aip1|IDBG-200102|ENSMUSG00000026466|208263|; Tor1aip2|IDBG-200150|ENSMUSG00000050565|240832|; Zc3hav1|IDBG-137011|ENSMUSG00000029826|78781|;
Positive regulation of reactive oxygen species metabolic process	GO:2000379	biological process	10090	6	21	0.00520669	0.294481	Gadd45a; Irg1; Nfe2l2; Pid1; Romo1; Xdh;	Gadd45a|IDBG-153723|ENSMUSG00000036390|13197|; Irg1|IDBG-184663|ENSMUSG00000022126|16365|; Nfe2l2|IDBG-181483|ENSMUSG00000015839|18024|; Pid1|IDBG-174611|ENSMUSG00000045658|98496|; Romo1|IDBG-210836|ENSMUSG00000067847|67067|; Xdh|IDBG-197509|ENSMUSG00000024066|22436|;
Cellular response to lipopolysaccharide	GO:0071222	biological process	10090	15	93	0.0074934	0.296324	Adam9; Cmpk2; Cxcl10; Cyp11a1; Gbp2; Hmgb2; Irg1; Klrk1; Mapk8; Sgms1; Ticam2; Tnf; Tnfsf4; Tnip3; Zfp709;	Adam9|IDBG-143125|ENSMUSG00000031555|11502|; Cmpk2|IDBG-131701|ENSMUSG00000020638|22169|; Cxcl10|IDBG-179916|ENSMUSG00000034855|15945|; Cyp11a1|IDBG-171264|ENSMUSG00000032323|13070|; Gbp2|IDBG-197330|ENSMUSG00000028270|14469|; Hmgb2|IDBG-156235|ENSMUSG00000054717|97165|; Irg1|IDBG-184663|ENSMUSG00000022126|16365|; Klrk1|IDBG-192142|ENSMUSG00000030149|27007|; Mapk8|IDBG-148417|ENSMUSG00000021936|2…
Positive regulation of smooth muscle cell proliferation	GO:0048661	biological process	10090	10	49	0.00517513	0.303275	Calcrl; Ccl5; Id2; Myd88; Nampt; Retn; S1pr1; Stat1; Stat5b; Tnf;	Calcrl|IDBG-184603|ENSMUSG00000059588|54598|; Ccl5|IDBG-205509|ENSMUSG00000035042|20304|; Id2|IDBG-131550|ENSMUSG00000020644|15902|; Myd88|IDBG-204565|ENSMUSG00000032508|17874|; Nampt|IDBG-134049|ENSMUSG00000020572|59027|; Retn|IDBG-130350|ENSMUSG00000012705|57264|; S1pr1|IDBG-189693|ENSMUSG00000045092|13609|; Stat1|IDBG-153162|ENSMUSG00000026104|20846|; Stat5b|IDBG-211594|ENSMUSG00000020919|2085…
Protein localization	GO:0008104	biological process	10090	12	68	0.00784298	0.305186	Bbs2; Bbs7; Bin3; Disc1; Dlg1; Grasp; Hap1; Icmt; Immp2l; Ist1; Mlh3; Sgol2;	Bbs2|IDBG-181517|ENSMUSG00000031755|67378|; Bbs7|IDBG-138825|ENSMUSG00000037325|71492|; Bin3|IDBG-177852|ENSMUSG00000022089|57784|; Disc1|IDBG-200561|ENSMUSG00000043051|244667|; Dlg1|IDBG-152959|ENSMUSG00000022770|13383|; Grasp|IDBG-185595|ENSMUSG00000000531|56149|; Hap1|IDBG-211346|ENSMUSG00000006930|15114|; Icmt|IDBG-206599|ENSMUSG00000039662|57295|; Immp2l|IDBG-136987|ENSMUSG00000056899|93757|…
Golgi apparatus	GO:0005794	cellular component	10090	78	734	0.00782506	0.306944	Abca5; Abcg1; Acer2; Apba1; Arfgap3; Arid3a; Ascc3; B2m; B3gat3; B4galt7; Bst2; Camkmt; Cat; Col4a3bp; Csnk1d; Ctla4; Ddhd2; Diap2; Dlg1; Dse; Ext1; Ext2; Fktn; Fndc3a; Galnt9; Gcc2; Gdi2; Gnptab; Golga1; Gorab; Grhl1; Gtpbp4; Hck; Hepacam2; Hook3; Ift57; Inpp5b; Irgm2; Itm2b; Kcnj2; Kras; Manea; Mdfic; Mmgt2; Myo5a; Nmnat2; Nras; Pak1; Parp10; Pask; Pi4kb; Prnp; Rab13; Rasip1; Rragb; Scyl2; Seri…	Abca5|IDBG-213946|ENSMUSG00000018800|217265|; Abcg1|IDBG-163644|ENSMUSG00000024030|11307|; Acer2|IDBG-161377|ENSMUSG00000038007|230379|; Apba1|IDBG-154300|ENSMUSG00000024897|319924|; Arfgap3|IDBG-168036|ENSMUSG00000054277|66251|; Arid3a|IDBG-171662|ENSMUSG00000019564|13496|; Ascc3|IDBG-149559|ENSMUSG00000038774|77987|; B2m|IDBG-202736|ENSMUSG00000060802|12010|; B3gat3|IDBG-141753|ENSMUSG000000716…
High voltage-gated calcium channel activity	GO:0008331	molecular function	10090	4	11	0.00885258	0.312021	Cacna1a; Cacna1e; Cacnb1; Cacnb2;	Cacna1a|IDBG-174190|ENSMUSG00000034656|12286|; Cacna1e|IDBG-199519|ENSMUSG00000004110|12290|; Cacnb1|IDBG-210423|ENSMUSG00000020882|12295|; Cacnb2|IDBG-138441|ENSMUSG00000057914|12296|;
Regulation of dna-templated transcription	elongation	GO:0032784	biological process	10090	4	11	0.00885258	0.312021	Ercc6; Ldb1; Thoc1; Zfp326;	Ercc6|IDBG-147857|ENSMUSG00000054051|319955|; Ldb1|IDBG-171764|ENSMUSG00000025223|16825|; Thoc1|IDBG-128300|ENSMUSG00000024287|225160|; Zfp326|IDBG-186169|ENSMUSG00000029290|54367|;
Response to caffeine	GO:0031000	biological process	10090	4	11	0.00885258	0.312021	Adora2a; Gnal; Pparg; Ryr2;	Adora2a|IDBG-162633|ENSMUSG00000020178|11540|; Gnal|IDBG-155056|ENSMUSG00000024524|14680|; Pparg|IDBG-179253|ENSMUSG00000000440|19016|; Ryr2|IDBG-129559|ENSMUSG00000021313|20191|;
Ubiquitin-specific protease activity	GO:0004843	molecular function	10090	12	69	0.00881354	0.317549	Bap1; Brcc3; Josd2; Otub2; Otud5; Otud7b; Senp3; Uchl3; Usp19; Usp22; Usp34; Vcpip1;	Bap1|IDBG-145802|ENSMUSG00000021901|104416|; Brcc3|IDBG-157387|ENSMUSG00000031201|210766|; Josd2|IDBG-178791|ENSMUSG00000038695|66124|; Otub2|IDBG-166629|ENSMUSG00000021203|68149|; Otud5|IDBG-129612|ENSMUSG00000031154|54644|; Otud7b|IDBG-174459|ENSMUSG00000038495|229603|; Senp3|IDBG-191561|ENSMUSG00000005204|80886|; Uchl3|IDBG-184380|ENSMUSG00000022111|50933|; Usp19|IDBG-199980|ENSMUSG00000006676…
Positive regulation of jnk cascade	GO:0046330	biological process	10090	11	61	0.00907661	0.317616	Dusp22; Eda2r; Gadd45a; Gadd45b; Il1b; Kras; Lmnb1; Map3k7; Myd88; Nras; Tnf;	Dusp22|IDBG-141692|ENSMUSG00000069255|105352|; Eda2r|IDBG-161374|ENSMUSG00000034457|245527|; Gadd45a|IDBG-153723|ENSMUSG00000036390|13197|; Gadd45b|IDBG-176557|ENSMUSG00000015312|17873|; Il1b|IDBG-205936|ENSMUSG00000027398|16176|; Kras|IDBG-197719|ENSMUSG00000030265|16653|; Lmnb1|IDBG-147937|ENSMUSG00000024590|16906|; Map3k7|IDBG-132962|ENSMUSG00000028284|26409|; Myd88|IDBG-204565|ENSMUSG00000032…
Isg15-protein conjugation	GO:0032020	biological process	10090	3	6	0.00876082	0.318005	Isg15; Uba7; Usp18;	Isg15|IDBG-137564|ENSMUSG00000035692|100038882|; Uba7|IDBG-198744|ENSMUSG00000032596|74153|; Usp18|IDBG-184385|ENSMUSG00000030107|24110|;
Chromo shadow domain binding	GO:0070087	molecular function	10090	3	6	0.00876082	0.318005	Atrx; Chaf1a; Suv420h2;	Atrx|IDBG-166501|ENSMUSG00000031229|22589|; Chaf1a|IDBG-191494|ENSMUSG00000002835|27221|; Suv420h2|IDBG-138836|ENSMUSG00000059851|232811|;
Microtubule polymerization	GO:0046785	biological process	10090	3	6	0.00876082	0.318005	Fgf13; Rp1; Trpv4;	Fgf13|IDBG-147880|ENSMUSG00000031137|14168|; Rp1|IDBG-131541|ENSMUSG00000025900|19888|; Trpv4|IDBG-192689|ENSMUSG00000014158|63873|;
Mitochondrial calcium ion homeostasis	GO:0051560	biological process	10090	3	6	0.00876082	0.318005	Ccdc109a; Disc1; Immt;	Ccdc109a|IDBG-153943|ENSMUSG00000009647|215999|; Disc1|IDBG-200561|ENSMUSG00000043051|244667|; Immt|IDBG-156221|ENSMUSG00000052337|76614|;
Negative regulation of cell division	GO:0051782	biological process	10090	3	6	0.00876082	0.318005	Bmyc; Intu; Myc;	Bmyc|IDBG-147082|ENSMUSG00000049086|107771|; Intu|IDBG-141126|ENSMUSG00000060798|380614|; Myc|IDBG-144556|ENSMUSG00000022346|17869|;
Response to interferon-alpha	GO:0035455	biological process	10090	3	6	0.00876082	0.318005	Bst2; Eif2ak2; Ifnar2;	Bst2|IDBG-165924|ENSMUSG00000046718|69550|; Eif2ak2|IDBG-199014|ENSMUSG00000024079|19106|; Ifnar2|IDBG-175856|ENSMUSG00000022971|15976|;
Translational termination	GO:0006415	biological process	10090	3	6	0.00876082	0.318005	Gspt1; Ict1; Mtrf1l;	Gspt1|IDBG-133223|ENSMUSG00000062203|14852|; Ict1|IDBG-214293|ENSMUSG00000018858|68572|; Mtrf1l|IDBG-130406|ENSMUSG00000019774|108853|;
Glycoprotein metabolic process	GO:0009100	biological process	10090	4	10	0.00601489	0.321499	Erp44; Myc; Porcn; St8sia6;	Erp44|IDBG-146362|ENSMUSG00000028343|76299|; Myc|IDBG-144556|ENSMUSG00000022346|17869|; Porcn|IDBG-130301|ENSMUSG00000031169|53627|; St8sia6|IDBG-137948|ENSMUSG00000003418|241230|;
Omega peptidase activity	GO:0008242	molecular function	10090	4	10	0.00601489	0.321499	Josd1; Josd2; Otub2; Usp5;	Josd1|IDBG-162329|ENSMUSG00000022426|100043771	74158|; Josd2|IDBG-178791|ENSMUSG00000038695|66124|; Otub2|IDBG-166629|ENSMUSG00000021203|68149|; Usp5|IDBG-188026|ENSMUSG00000038429|22225|;
Transcription cofactor activity	GO:0003712	molecular function	10090	8	37	0.00833679	0.321827	Calcoco1; Fam48a; Kat2b; Ldb1; Pir; Ptpn14; Sqstm1; Tfb2m;	Calcoco1|IDBG-189181|ENSMUSG00000023055|67488|; Fam48a|IDBG-144608|ENSMUSG00000027751|56790|; Kat2b|IDBG-190822|ENSMUSG00000000708|18519|; Ldb1|IDBG-171764|ENSMUSG00000025223|16825|; Pir|IDBG-184737|ENSMUSG00000031379|69656|; Ptpn14|IDBG-208430|ENSMUSG00000026604|19250|; Sqstm1|IDBG-168358|ENSMUSG00000015837|18412|; Tfb2m|IDBG-206910|ENSMUSG00000026492|15278|;
Photoreceptor cell maintenance	GO:0045494	biological process	10090	6	23	0.00842603	0.32271	Bbs10; Bbs2; Ercc6; Gpr98; Mkks; Rp1;	Bbs10|IDBG-190160|ENSMUSG00000035759|71769|; Bbs2|IDBG-181517|ENSMUSG00000031755|67378|; Ercc6|IDBG-147857|ENSMUSG00000054051|319955|; Gpr98|IDBG-169620|ENSMUSG00000069170|110789|; Mkks|IDBG-207925|ENSMUSG00000027274|59030|; Rp1|IDBG-131541|ENSMUSG00000025900|19888|;
Protein transport	GO:0015031	biological process	10090	55	493	0.0093688	0.32319	Aagab; Aftph; Ap1b1; Arl4a; Arl8a; Arrb1; Atg4a; Atg4c; Bbs7; Calcrl; Chmp4b; Cox18; Dennd1a; Diras2; Dnajc15; Exoc3; Fuz; Gdi2; Gle1; Gpm6b; Hook3; Kras; Ktn1; Myo5a; Necap1; Nkiras1; Nmd3; Nras; Nup50; Pgap2; Rab13; Rab14; Rab3il1; Rab5c; Rala; Rhob; Rhot1; Rint1; Rnd1; Rnd3; Scfd2; Sec13; Sec22a; Sec61a2; Sec62; Seh1l; Sft2d2; Slc15a3; Slc7a6os; Snap29; Snx14; Tmed3; Trim3; Tsga14; Yipf5;	Aagab|IDBG-175619|ENSMUSG00000037257|66939|; Aftph|IDBG-152912|ENSMUSG00000049659|216549|; Ap1b1|IDBG-143791|ENSMUSG00000009090|11764|; Arl4a|IDBG-136104|ENSMUSG00000047446|11861|; Arl8a|IDBG-194411|ENSMUSG00000026426|68724|; Arrb1|IDBG-200741|ENSMUSG00000018909|109689|; Atg4a|IDBG-254856|ENSMUSG00000079418|666468|; Atg4c|IDBG-166313|ENSMUSG00000028550|242557|; Bbs7|IDBG-138825|ENSMUSG00000037325…
Regulation of reactive oxygen species metabolic process	GO:2000377	biological process	10090	5	17	0.00932759	0.324067	Map3k7; Pdk3; Pid1; Prcp; Tnf;	Map3k7|IDBG-132962|ENSMUSG00000028284|26409|; Pdk3|IDBG-159868|ENSMUSG00000035232|236900|; Pid1|IDBG-174611|ENSMUSG00000045658|98496|; Prcp|IDBG-199227|ENSMUSG00000061119|72461|; Tnf|IDBG-177358|ENSMUSG00000024401|21926|;
Nucleolus	GO:0005730	cellular component	10090	80	747	0.00590284	0.326266	2010317E24Rik; Adh7; Aen; Akap11; Arid3a; Arl4a; Atrx; Atxn7; Bap1; Bmyc; Carf; Cd2ap; Cdca8; Coil; Dcaf13; Ddx24; Ddx50; Dedd2; Dhx33; Diap2; Dnajb1; Dnttip1; Endov; Ercc6; Exosc1; Fanca; Fbxo11; Fen1; Gata1; Gltscr2; Gorab; Gtpbp10; Gtpbp4; Hmgn5; Kdm2b; Leo1; Lin28a; Mad2l1bp; Mbip; Mdfic; Mettl1; Mki67; Mrps9; Mtdh; Myc; Nf2; Nmd3; Nolc1; Npm3; Oasl1; Pnma1; Prnp; Pwp2; Rae1; Rbbp6; Rbpj; Rgs…	2010317E24Rik|IDBG-145404|ENSMUSG00000026955|72080|; Adh7|IDBG-196412|ENSMUSG00000055301|11529|; Aen|IDBG-193491|ENSMUSG00000030609|68048|; Akap11|IDBG-182174|ENSMUSG00000022016|219181|; Arid3a|IDBG-171662|ENSMUSG00000019564|13496|; Arl4a|IDBG-136104|ENSMUSG00000047446|11861|; Atrx|IDBG-166501|ENSMUSG00000031229|22589|; Atxn7|IDBG-132631|ENSMUSG00000021738|246103|; Bap1|IDBG-145802|ENSMUSG0000002…
Mhc class i protein complex	GO:0042612	cellular component	10090	8	35	0.00586862	0.328103	B2m; H2-D1; H2-K1; H2-Q4; H2-Q6; H2-T22; H2-T23; H2-T24;	B2m|IDBG-202736|ENSMUSG00000060802|12010|; H2-D1|IDBG-177614|ENSMUSG00000073411|14964	14980|; H2-K1|IDBG-168781|ENSMUSG00000061232|14972|; H2-Q4|IDBG-177916|ENSMUSG00000035929|15015|; H2-Q6|IDBG-178053|ENSMUSG00000073409|110557	15019|; H2-T22|IDBG-180348|ENSMUSG00000056116|15039	15051|; H2-T23|IDBG-180286|ENSMUSG00000067212|15040	667803|; H2-T24|IDBG-180250|ENSMUSG00000053835|15042|;
Response to endoplasmic reticulum stress	GO:0034976	biological process	10090	10	50	0.00601022	0.328469	Bbc3; Bcl2l11; Cebpb; Col4a3bp; Creb3l2; Ddit3; Erp44; Uba5; Ufl1; Usp19;	Bbc3|IDBG-146380|ENSMUSG00000002083|170770|; Bcl2l11|IDBG-205300|ENSMUSG00000027381|12125|; Cebpb|IDBG-213090|ENSMUSG00000056501|12608|; Col4a3bp|IDBG-174712|ENSMUSG00000021669|68018|; Creb3l2|IDBG-136249|ENSMUSG00000038648|208647|; Ddit3|IDBG-194880|ENSMUSG00000025408|13198|; Erp44|IDBG-146362|ENSMUSG00000028343|76299|; Uba5|IDBG-194794|ENSMUSG00000032557|66663|; Ufl1|IDBG-132511|ENSMUSG00000040…
Exocytosis	GO:0006887	biological process	10090	12	70	0.00987514	0.338258	Ccl5; Exoc3; Hck; Myo5a; Prss12; Rala; Slc17a9; Stx17; Stx3; Sytl4; Tnfaip2; Vamp4;	Ccl5|IDBG-205509|ENSMUSG00000035042|20304|; Exoc3|IDBG-167158|ENSMUSG00000034152|211446|; Hck|IDBG-209984|ENSMUSG00000003283|15162|; Myo5a|IDBG-184743|ENSMUSG00000034593|17918|; Prss12|IDBG-192279|ENSMUSG00000027978|102642262	19142|; Rala|IDBG-132005|ENSMUSG00000008859|56044|; Slc17a9|IDBG-213899|ENSMUSG00000023393|228993|; Stx17|IDBG-146240|ENSMUSG00000061455|67727|; Stx3|IDBG-147158|ENSMUSG00000041488|20908|; Sytl4|IDBG-170513|ENSMUSG00000031255|27359|; Tnfaip2|IDBG-173100|ENSMUSG00000021281|21928|; Vamp4|IDBG-201827|ENSMUSG00000026696|53330|;
Sequence-specific dna binding transcription factor activity	GO:0003700	molecular function	10090	97	951	0.0101941	0.346742	1700049G17Rik; 2610021A01Rik; 5430403G16Rik; 9130023H24Rik; Arid3a; Batf3; Bmyc; Carf; Cebpb; Clock; Creb3l2; Creb5; D3Ertd254e; Ddit3; Dmrta1; E2f5; Ebf1; Fbxo11; Fos; Gata1; Gcfc1; Gcm2; Gm13051; Gm4944; Helb; Hinfp; Hmgb2; Hopx; Hsf2; Irf1; Irf7; Irf9; Klf12; Lass4; Mafa; Mafk; Mef2a; Myc; Nfat5; Nfe2; Nfe2l2; Nfxl1; Nfyc; Nr1d2; Nr2c1; Nr3c2; Nr4a2; Pbx2; Pbx3; Pou5f2; Pparg; Rbpj; Relb; Rfx3…	1700049G17Rik|IDBG-161794|ENSMUSG00000070709|73430|; 2610021A01Rik|IDBG-606626|ENSMUSG00000091474||; 5430403G16Rik|IDBG-189023|ENSMUSG00000072763||; 9130023H24Rik|IDBG-210597|ENSMUSG00000062944|100043133|; Arid3a|IDBG-171662|ENSMUSG00000019564|13496|; Batf3|IDBG-208706|ENSMUSG00000026630|381319|; Bmyc|IDBG-147082|ENSMUSG00000049086|107771|; Carf|IDBG-158932|ENSMUSG00000026017|241066|; Cebpb|IDBG-…
Positive regulation of t cell mediated cytotoxicity	GO:0001916	biological process	10090	9	46	0.0103494	0.349579	B2m; H2-D1; H2-K1; H2-Q4; H2-Q6; H2-T22; H2-T23; H2-T24; P2rx7;	B2m|IDBG-202736|ENSMUSG00000060802|12010|; H2-D1|IDBG-177614|ENSMUSG00000073411|14964	14980|; H2-K1|IDBG-168781|ENSMUSG00000061232|14972|; H2-Q4|IDBG-177916|ENSMUSG00000035929|15015|; H2-Q6|IDBG-178053|ENSMUSG00000073409|110557	15019|; H2-T22|IDBG-180348|ENSMUSG00000056116|15039	15051|; H2-T23|IDBG-180286|ENSMUSG00000067212|15040	667803|; H2-T24|IDBG-180250|ENSMUSG00000053835|15042|; P2rx7|IDBG-198410|ENSMUSG00000029468|18439|;
Endoplasmic reticulum	GO:0005783	cellular component	10090	72	679	0.0108011	0.36232	1600014C10Rik; 2810407C02Rik; AI314180; Agpat9; Ahcyl1; Ahsa1; Apod; Calcrl; Caml; Cat; Cdkal1; Cds2; Col4a3bp; Creb3l2; Dlg1; Dnajc1; Dse; Emc2; Epm2aip1; Erlin1; Erp44; Ext1; Ext2; Fam172a; Fktn; Fos; Hps6; Icmt; Ifi47; Ifit2; Ifitm3; Irgm1; Keap1; Ktn1; Lass4; Mtdh; Nt5c3; Oas1a; Oas2; P2ry13; Pex3; Pgap1; Pigp; Ppp1r15a; Prnp; Rap1gds1; Rint1; Rsad2; Rtn1; Sec13; Serac1; Sgms1; Shisa5; Slc30a…	1600014C10Rik|IDBG-175561|ENSMUSG00000054676|72244|; 2810407C02Rik|IDBG-146471|ENSMUSG00000075700|69227|; AI314180|IDBG-150568|ENSMUSG00000050812|230249|; Agpat9|IDBG-183804|ENSMUSG00000029314|231510|; Ahcyl1|IDBG-185479|ENSMUSG00000027893|229709|; Ahsa1|IDBG-160210|ENSMUSG00000021037|217737|; Apod|IDBG-152863|ENSMUSG00000022548|11815|; Calcrl|IDBG-184603|ENSMUSG00000059588|54598|; Caml|IDBG-1565…
Dna binding	GO:0003677	molecular function	10090	156	1619	0.0111981	0.373066	0610007P08Rik; 0610010F05Rik; 8430410A17Rik; Arid3a; Ascc3; Atrx; Batf3; Baz2b; Bhlhe41; Cacna1a; Carf; Ccdc112; Cebpb; Clock; Creb3l2; Ddb1; Ddit3; Ddx50; Ddx58; Dedd2; Dhx58; Dnajc1; Dnmt1; Dnttip1; E2f5; Ebf1; Ercc5; Ercc6; Fen1; Fos; Gata1; Gcfc1; Gcm2; Grhl1; Hells; Hfm1; Hinfp; Hist1h1e; Hist3h2a; Hopx; Hsf2; Huwe1; Ifih1; Ift57; Irf1; Irf7; Kdm2b; Klf12; Klf8; Lass4; Lcorl; Ldb1; Lin28a; M…	0610007P08Rik|IDBG-161195|ENSMUSG00000021470|76251|; 0610010F05Rik|IDBG-155246|ENSMUSG00000042208|71675|; 8430410A17Rik|IDBG-166601|ENSMUSG00000030060|232210|; Arid3a|IDBG-171662|ENSMUSG00000019564|13496|; Ascc3|IDBG-149559|ENSMUSG00000038774|77987|; Atrx|IDBG-166501|ENSMUSG00000031229|22589|; Batf3|IDBG-208706|ENSMUSG00000026630|381319|; Baz2b|IDBG-172759|ENSMUSG00000026987|407823|; Bhlhe41|IDBG…	628705|; Smarcad1|IDBG-152887|ENSMUSG00000029920|13990|; Snapc1|IDBG-148749|ENSMUSG00000021113|75627|; Snapc3|IDBG-160020|ENSMUSG00000028483|77634|; Snrnp200|IDBG-204640|ENSMUSG00000003660|320632|; Sp100|IDBG-175861|ENSMUSG00000026222|101055663	20684|; Sp110|IDBG-175534|ENSMUSG00000070034|109032|; Sp140|IDBG-175711|ENSMUSG00000070031|434484|; Srcap|IDBG-210226|ENSMUSG00000053877|100043597|; Srrm1|IDBG-196857|ENSMUSG00000028809|51796|; Ss18l1|IDBG-213743|ENSMUSG00000039086|269397|; Stat1|IDBG-153162|ENSMUSG00000026104|20846|; Stat2|IDBG-197036|ENSMUSG00000040033|20847|; Stat4|IDBG-152917|ENSMUSG00000062939|20849|; Stat5b|IDBG-211594|ENSM…	21822|; Thoc1|IDBG-128300|ENSMUSG00000024287|225160|; Trim30a|IDBG-204202|ENSMUSG00000030921|20128|; Ubtfl1|IDBG-136266|ENSMUSG00000074502|546118|; Xrcc4|IDBG-171005|ENSMUSG00000021615|108138|; Zbp1|IDBG-213369|ENSMUSG00000027514|58203|; Zbtb20|IDBG-161026|ENSMUSG00000022708|56490|; Zbtb22|IDBG-168206|ENSMUSG00000051390|81630|; Zeb2|IDBG-168224|ENSMUSG00000026872|24136|; Zfml|IDBG-162022|ENSMUSG0…	22722|; Zfp661|IDBG-204997|ENSMUSG00000034800|72180|; Zfp689|IDBG-210193|ENSMUSG00000048921|71131|; Zfp692|IDBG-176459|ENSMUSG00000037243|103836|; Zfp74|IDBG-167636|ENSMUSG00000059975|72723|; Zfp771|IDBG-210110|ENSMUSG00000054716|244216|; Zkscan16|IDBG-150959|ENSMUSG00000038630|100041581|; Zkscan3|IDBG-133560|ENSMUSG00000021327|72739|; Zmynd11|IDBG-129466|ENSMUSG00000021156|66505|; Zscan12|IDBG-1…
Atp hydrolysis coupled proton transport	GO:0015991	biological process	10090	7	32	0.0124613	0.401404	Atp5g2; Atp6v0a2; Atp6v0a4; Atp6v0b; Atp6v1a; Atp6v1e1; Rap1gds1;	Atp5g2|IDBG-189158|ENSMUSG00000062683|67942|; Atp6v0a2|IDBG-200994|ENSMUSG00000038023|21871|; Atp6v0a4|IDBG-136603|ENSMUSG00000038600|140494|; Atp6v0b|IDBG-180179|ENSMUSG00000033379|114143|; Atp6v1a|IDBG-161436|ENSMUSG00000052459|11964|; Atp6v1e1|IDBG-183944|ENSMUSG00000019210|11973|; Rap1gds1|IDBG-196750|ENSMUSG00000028149|229877|;
Chromosome organization	GO:0051276	biological process	10090	7	32	0.0124613	0.401404	Apc; Cdca8; Myc; Pttg1; Rad54l; Smc2; Smchd1;	Apc|IDBG-134573|ENSMUSG00000005871|11789|; Cdca8|IDBG-187104|ENSMUSG00000028873|52276|; Myc|IDBG-144556|ENSMUSG00000022346|17869|; Pttg1|IDBG-163985|ENSMUSG00000020415|30939|; Rad54l|IDBG-177437|ENSMUSG00000028702|19366|; Smc2|IDBG-147370|ENSMUSG00000028312|14211|; Smchd1|IDBG-196873|ENSMUSG00000024054|74355|;
Tumor necrosis factor receptor binding	GO:0005164	molecular function	10090	7	32	0.0124613	0.401404	Bre; Lta; Stat1; Tnf; Tnfsf10; Tnfsf4; Traf1;	Bre|IDBG-150391|ENSMUSG00000052139|107976|; Lta|IDBG-177399|ENSMUSG00000024402|16992|; Stat1|IDBG-153162|ENSMUSG00000026104|20846|; Tnf|IDBG-177358|ENSMUSG00000024401|21926|; Tnfsf10|IDBG-134362|ENSMUSG00000039304|22035|; Tnfsf4|IDBG-201525|ENSMUSG00000026700|22164|; Traf1|IDBG-163730|ENSMUSG00000026875|22029|;
2-methylcitrate dehydratase activity	GO:0047547	molecular function	10090	1	1	0.0808608	0.401744	Irg1;	Irg1|IDBG-184663|ENSMUSG00000022126|16365|;
3-dehydroquinate dehydratase activity	GO:0003855	molecular function	10090	1	1	0.0808608	0.401744	Tor3a;	Tor3a|IDBG-200426|ENSMUSG00000060519|30935|;
9-cis-retinoic acid metabolic process	GO:0042905	biological process	10090	1	1	0.0808608	0.401744	Aldh1a1;	Aldh1a1|IDBG-151900|ENSMUSG00000053279|11668|;
Atpase activity	coupled to movement of substances	GO:0043492	molecular function	10090	1	1	0.0808608	0.401744	Ralbp1;	Ralbp1|IDBG-195143|ENSMUSG00000024096|19765|;
Bim-bcl-2 complex	GO:0097141	cellular component	10090	1	1	0.0808608	0.401744	Bcl2l11;	Bcl2l11|IDBG-205300|ENSMUSG00000027381|12125|;
Bim-bcl-xl complex	GO:0097140	cellular component	10090	1	1	0.0808608	0.401744	Bcl2l11;	Bcl2l11|IDBG-205300|ENSMUSG00000027381|12125|;
Ccr chemokine receptor binding	GO:0048020	molecular function	10090	1	1	0.0808608	0.401744	Ccrl2;	Ccrl2|IDBG-202675|ENSMUSG00000043953|54199|;
Cd4-positive	alpha-beta T cell costimulation	GO:0035783	biological process	10090	1	1	0.0808608	0.401744	Tnfsf4;	Tnfsf4|IDBG-201525|ENSMUSG00000026700|22164|;
Ctp binding	GO:0002135	molecular function	10090	1	1	0.0808608	0.401744	Hsp90ab1;	Hsp90ab1|IDBG-185482|ENSMUSG00000023944|15516|;
Dna cytosine deamination	GO:0070383	biological process	10090	1	1	0.0808608	0.401744	Apobec3;	Apobec3|IDBG-163088|ENSMUSG00000009585|80287|;
Dna-methyltransferase activity	GO:0009008	molecular function	10090	1	1	0.0808608	0.401744	Dnmt1;	Dnmt1|IDBG-138141|ENSMUSG00000004099|13433|;
Gdp-man:man1glcnac2-pp-dol alpha-1	3-mannosyltransferase activity	GO:0004378	molecular function	10090	1	1	0.0808608	0.401744	Alg2;	Alg2|IDBG-146145|ENSMUSG00000039740|56737|;
Golgi reassembly	GO:0090168	biological process	10090	1	1	0.0808608	0.401744	Vcpip1;	Vcpip1|IDBG-132582|ENSMUSG00000045210|70675|;
Isg15 activating enzyme activity	GO:0019782	molecular function	10090	1	1	0.0808608	0.401744	Uba7;	Uba7|IDBG-198744|ENSMUSG00000032596|74153|;
Isg15-specific protease activity	GO:0019785	molecular function	10090	1	1	0.0808608	0.401744	Usp18;	Usp18|IDBG-184385|ENSMUSG00000030107|24110|;
L-hydroxyproline transmembrane transporter activity	GO:0034590	molecular function	10090	1	1	0.0808608	0.401744	Slc1a4;	Slc1a4|IDBG-152781|ENSMUSG00000020142|55963|;
L-threonine transmembrane transporter activity	GO:0015195	molecular function	10090	1	1	0.0808608	0.401744	Slc1a4;	Slc1a4|IDBG-152781|ENSMUSG00000020142|55963|;
Lsd1/2 complex	GO:0033193	cellular component	10090	1	1	0.0808608	0.401744	Tal1;	Tal1|IDBG-175763|ENSMUSG00000028717|21349|;
Mhc class i protein complex assembly	GO:0002397	biological process	10090	1	1	0.0808608	0.401744	Tapbp;	Tapbp|IDBG-168250|ENSMUSG00000024308|21356|;
Mhc class ib protein binding	GO:0023029	molecular function	10090	1	1	0.0808608	0.401744	Tap1;	Tap1|IDBG-170616|ENSMUSG00000037321|21354|;
Mhc class ib receptor activity	GO:0032394	molecular function	10090	1	1	0.0808608	0.401744	Klrk1;	Klrk1|IDBG-192142|ENSMUSG00000030149|27007|;
N6-threonylcarbomyladenosine methylthiotransferase activity	GO:0035598	molecular function	10090	1	1	0.0808608	0.401744	Cdkal1;	Cdkal1|IDBG-141263|ENSMUSG00000006191|68916|;
Notch signaling pathway involved in arterial endothelial cell fate commitment	GO:0060853	biological process	10090	1	1	0.0808608	0.401744	Rbpj;	Rbpj|IDBG-164658|ENSMUSG00000039191|19664|;
Purkinje myocyte to ventricular cardiac muscle cell signaling	GO:0086029	biological process	10090	1	1	0.0808608	0.401744	Ryr2;	Ryr2|IDBG-129559|ENSMUSG00000021313|20191|;
Ran gtpase activator activity	GO:0005098	molecular function	10090	1	1	0.0808608	0.401744	Rangap1;	Rangap1|IDBG-165134|ENSMUSG00000022391|19387|;
T-helper 17 cell chemotaxis	GO:0035705	biological process	10090	1	1	0.0808608	0.401744	Ccr2;	Ccr2|IDBG-206567|ENSMUSG00000049103|12772|;
T-helper 2 cell activation	GO:0035712	biological process	10090	1	1	0.0808608	0.401744	Tnfsf4;	Tnfsf4|IDBG-201525|ENSMUSG00000026700|22164|;
Tap complex	GO:0042825	cellular component	10090	1	1	0.0808608	0.401744	Tap1;	Tap1|IDBG-170616|ENSMUSG00000037321|21354|;
Tap2 binding	GO:0046979	molecular function	10090	1	1	0.0808608	0.401744	Tap1;	Tap1|IDBG-170616|ENSMUSG00000037321|21354|;
Tfiib-class binding transcription factor activity	GO:0001087	molecular function	10090	1	1	0.0808608	0.401744	Tcf4;	Tcf4|IDBG-156674|ENSMUSG00000053477|21413|;
Tfiib-class transcription factor binding	GO:0001093	molecular function	10090	1	1	0.0808608	0.401744	Tcf4;	Tcf4|IDBG-156674|ENSMUSG00000053477|21413|;
Tir domain binding	GO:0070976	molecular function	10090	1	1	0.0808608	0.401744	Myd88;	Myd88|IDBG-204565|ENSMUSG00000032508|17874|;
Torc2 signaling	GO:0038203	biological process	10090	1	1	0.0808608	0.401744	Prr5l;	Prr5l|IDBG-193288|ENSMUSG00000032841|72446|;
Toll binding	GO:0005121	molecular function	10090	1	1	0.0808608	0.401744	Myd88;	Myd88|IDBG-204565|ENSMUSG00000032508|17874|;
Ubc13-mms2 complex	GO:0031372	cellular component	10090	1	1	0.0808608	0.401744	Ube2n;	Ube2n|IDBG-187167|ENSMUSG00000074781|102642334	93765|;
Udp-d-xylose biosynthetic process	GO:0033320	biological process	10090	1	1	0.0808608	0.401744	Uxs1;	Uxs1|IDBG-149763|ENSMUSG00000057363|67883|;
Udp-n-acetylglucosamine transmembrane transporter activity	GO:0005462	molecular function	10090	1	1	0.0808608	0.401744	Slc35b4;	Slc35b4|IDBG-134518|ENSMUSG00000018999|58246|;
Udp-activated nucleotide receptor activity	GO:0045029	molecular function	10090	1	1	0.0808608	0.401744	P2ry6;	P2ry6|IDBG-201747|ENSMUSG00000048779|233571|;
Udp-glucuronate decarboxylase activity	GO:0048040	molecular function	10090	1	1	0.0808608	0.401744	Uxs1;	Uxs1|IDBG-149763|ENSMUSG00000057363|67883|;
Udp-sugar diphosphatase activity	GO:0008768	molecular function	10090	1	1	0.0808608	0.401744	Nudt14;	Nudt14|IDBG-175408|ENSMUSG00000002804|66174|;
Udp-xylose transmembrane transporter activity	GO:0005464	molecular function	10090	1	1	0.0808608	0.401744	Slc35b4;	Slc35b4|IDBG-134518|ENSMUSG00000018999|58246|;
Udp-xylose transport	GO:0015790	biological process	10090	1	1	0.0808608	0.401744	Slc35b4;	Slc35b4|IDBG-134518|ENSMUSG00000018999|58246|;
Ufm1 activating enzyme activity	GO:0071566	molecular function	10090	1	1	0.0808608	0.401744	Uba5;	Uba5|IDBG-194794|ENSMUSG00000032557|66663|;
V2 vasopressin receptor binding	GO:0031896	molecular function	10090	1	1	0.0808608	0.401744	Arrb1;	Arrb1|IDBG-200741|ENSMUSG00000018909|109689|;
Aconitate decarboxylase activity	GO:0047613	molecular function	10090	1	1	0.0808608	0.401744	Irg1;	Irg1|IDBG-184663|ENSMUSG00000022126|16365|;
Activation of plasma proteins involved in acute inflammatory response	GO:0002541	biological process	10090	1	1	0.0808608	0.401744	F3;	F3|IDBG-191176|ENSMUSG00000028128|14066|;
Acylglycerol kinase activity	GO:0047620	molecular function	10090	1	1	0.0808608	0.401744	Agk;	Agk|IDBG-138799|ENSMUSG00000029916|69923|;
Adrenergic receptor signaling pathway involved in heart process	GO:0086023	biological process	10090	1	1	0.0808608	0.401744	Pln;	Pln|IDBG-151365|ENSMUSG00000038583|18821|;
Adrenomedullin receptor activity	GO:0001605	molecular function	10090	1	1	0.0808608	0.401744	Calcrl;	Calcrl|IDBG-184603|ENSMUSG00000059588|54598|;
Antigen processing and presentation of exogenous peptide antigen via mhc class i	TAP-dependent	GO:0002479	biological process	10090	1	1	0.0808608	0.401744	Tapbp;	Tapbp|IDBG-168250|ENSMUSG00000024308|21356|;
Arterial endothelial cell fate commitment	GO:0060844	biological process	10090	1	1	0.0808608	0.401744	Rbpj;	Rbpj|IDBG-164658|ENSMUSG00000039191|19664|;
Autophagic vacuole lumen	GO:0034423	cellular component	10090	1	1	0.0808608	0.401744	Dapk2;	Dapk2|IDBG-178934|ENSMUSG00000032380|13143|;
Bacterial-type flagellum assembly	GO:0044780	biological process	10090	1	1	0.0808608	0.401744	Nemf;	Nemf|IDBG-144233|ENSMUSG00000020982|66244|;
Benzaldehyde dehydrogenase (nad+) activity	GO:0018479	molecular function	10090	1	1	0.0808608	0.401744	Aldh1a1;	Aldh1a1|IDBG-151900|ENSMUSG00000053279|11668|;
Beta-galactoside alpha-2	3-sialyltransferase activity	GO:0052798	molecular function	10090	1	1	0.0808608	0.401744	St3gal6;	St3gal6|IDBG-168928|ENSMUSG00000022747|54613|;
Biotin-[acetyl-coa-carboxylase] ligase activity	GO:0004077	molecular function	10090	1	1	0.0808608	0.401744	Hlcs;	Hlcs|IDBG-178454|ENSMUSG00000040820|110948|;
Biotin-[methylcrotonoyl-coa-carboxylase] ligase activity	GO:0004078	molecular function	10090	1	1	0.0808608	0.401744	Hlcs;	Hlcs|IDBG-178454|ENSMUSG00000040820|110948|;
Biotin-[methylmalonyl-coa-carboxytransferase] ligase activity	GO:0004079	molecular function	10090	1	1	0.0808608	0.401744	Hlcs;	Hlcs|IDBG-178454|ENSMUSG00000040820|110948|;
Biotin-[propionyl-coa-carboxylase (atp-hydrolyzing)] ligase activity	GO:0004080	molecular function	10090	1	1	0.0808608	0.401744	Hlcs;	Hlcs|IDBG-178454|ENSMUSG00000040820|110948|;
Biotin-protein ligase activity	GO:0018271	molecular function	10090	1	1	0.0808608	0.401744	Hlcs;	Hlcs|IDBG-178454|ENSMUSG00000040820|110948|;
Blood vessel endothelial cell fate specification	GO:0097101	biological process	10090	1	1	0.0808608	0.401744	Rbpj;	Rbpj|IDBG-164658|ENSMUSG00000039191|19664|;
Calcium ion-transporting atpase complex	GO:0090534	cellular component	10090	1	1	0.0808608	0.401744	Pln;	Pln|IDBG-151365|ENSMUSG00000038583|18821|;
Calmodulin-lysine n-methyltransferase activity	GO:0018025	molecular function	10090	1	1	0.0808608	0.401744	Camkmt;	Camkmt|IDBG-201002|ENSMUSG00000071037|73582|;
Cardiac cell fate specification	GO:0060912	biological process	10090	1	1	0.0808608	0.401744	Tenm4;	Tenm4|IDBG-199369|ENSMUSG00000048078|23966|;
Cardiac muscle tissue growth involved in heart morphogenesis	GO:0003245	biological process	10090	1	1	0.0808608	0.401744	S1pr1;	S1pr1|IDBG-189693|ENSMUSG00000045092|13609|;
Catalase activity	GO:0004096	molecular function	10090	1	1	0.0808608	0.401744	Cat;	Cat|IDBG-193911|ENSMUSG00000027187|12359|;
Cation:cation antiporter activity	GO:0015491	molecular function	10090	1	1	0.0808608	0.401744	Slc22a4;	Slc22a4|IDBG-172458|ENSMUSG00000020334|30805|;
Cellular component assembly	GO:0022607	biological process	10090	1	1	0.0808608	0.401744	Ldb1;	Ldb1|IDBG-171764|ENSMUSG00000025223|16825|;
Cellular response to ammonium ion	GO:0071242	biological process	10090	1	1	0.0808608	0.401744	Slc18a2;	Slc18a2|IDBG-181070|ENSMUSG00000025094|214084|;
Cellular response to methyl methanesulfonate	GO:0072703	biological process	10090	1	1	0.0808608	0.401744	Trp53inp1;	Trp53inp1|IDBG-129251|ENSMUSG00000028211|60599|;
Cellular response to nitrogen dioxide	GO:0035714	biological process	10090	1	1	0.0808608	0.401744	Tnfsf4;	Tnfsf4|IDBG-201525|ENSMUSG00000026700|22164|;
Cellular response to sucrose stimulus	GO:0071329	biological process	10090	1	1	0.0808608	0.401744	Calcrl;	Calcrl|IDBG-184603|ENSMUSG00000059588|54598|;
Ceramide transporter activity	GO:0035620	molecular function	10090	1	1	0.0808608	0.401744	Col4a3bp;	Col4a3bp|IDBG-174712|ENSMUSG00000021669|68018|;
Cerebellar molecular layer development	GO:0021679	biological process	10090	1	1	0.0808608	0.401744	Cacna1a;	Cacna1a|IDBG-174190|ENSMUSG00000034656|12286|;
Cerebellum maturation	GO:0021590	biological process	10090	1	1	0.0808608	0.401744	Cacna1a;	Cacna1a|IDBG-174190|ENSMUSG00000034656|12286|;
Channel-conductance-controlling atpase activity	GO:0005260	molecular function	10090	1	1	0.0808608	0.401744	Cftr;	Cftr|IDBG-129229|ENSMUSG00000041301|12638|;
Chemokine (c-c motif) ligand 12 binding	GO:0035716	molecular function	10090	1	1	0.0808608	0.401744	Ccr2;	Ccr2|IDBG-206567|ENSMUSG00000049103|12772|;
Chemokine (c-c motif) ligand 2 binding	GO:0035715	molecular function	10090	1	1	0.0808608	0.401744	Ccr2;	Ccr2|IDBG-206567|ENSMUSG00000049103|12772|;
Chemokine (c-c motif) ligand 7 binding	GO:0035717	molecular function	10090	1	1	0.0808608	0.401744	Ccr2;	Ccr2|IDBG-206567|ENSMUSG00000049103|12772|;
Chemokine receptor antagonist activity	GO:0046817	molecular function	10090	1	1	0.0808608	0.401744	Ccl5;	Ccl5|IDBG-205509|ENSMUSG00000035042|20304|;
Cholesterol monooxygenase (side-chain-cleaving) activity	GO:0008386	molecular function	10090	1	1	0.0808608	0.401744	Cyp11a1;	Cyp11a1|IDBG-171264|ENSMUSG00000032323|13070|;
Chondroitin sulfate proteoglycan binding	GO:0035373	molecular function	10090	1	1	0.0808608	0.401744	Sema5a;	Sema5a|IDBG-133049|ENSMUSG00000022231|20356|;
Chondroitin-glucuronate 5-epimerase activity	GO:0047757	molecular function	10090	1	1	0.0808608	0.401744	Dse;	Dse|IDBG-143644|ENSMUSG00000039497|212898|;
Collateral sprouting	GO:0048668	biological process	10090	1	1	0.0808608	0.401744	Dvl1;	Dvl1|IDBG-207981|ENSMUSG00000029071|13542|;
Conversion of methionyl-trna to n-formyl-methionyl-trna	GO:0071951	biological process	10090	1	1	0.0808608	0.401744	Mtfmt;	Mtfmt|IDBG-177855|ENSMUSG00000059183|69606|;
Cortical microtubule organization	GO:0043622	biological process	10090	1	1	0.0808608	0.401744	Trpv4;	Trpv4|IDBG-192689|ENSMUSG00000014158|63873|;
Cytokinetic cell separation	GO:0000920	biological process	10090	1	1	0.0808608	0.401744	Mitd1;	Mitd1|IDBG-146409|ENSMUSG00000026088|69028|;
Cytoskeletal matrix organization at active zone	GO:0048789	biological process	10090	1	1	0.0808608	0.401744	Nlgn1;	Nlgn1|IDBG-133960|ENSMUSG00000063887|192167|;
Cytosol to er transport	GO:0046967	biological process	10090	1	1	0.0808608	0.401744	Tap1;	Tap1|IDBG-170616|ENSMUSG00000037321|21354|;
Dgtp binding	GO:0032567	molecular function	10090	1	1	0.0808608	0.401744	Samhd1;	Samhd1|IDBG-211114|ENSMUSG00000027639|56045|;
Dgtpase activity	GO:0008832	molecular function	10090	1	1	0.0808608	0.401744	Samhd1;	Samhd1|IDBG-211114|ENSMUSG00000027639|56045|;
Detection of virus	GO:0009597	biological process	10090	1	1	0.0808608	0.401744	Ddx58;	Ddx58|IDBG-135957|ENSMUSG00000040296|230073|;
Determination of affect	GO:0050894	biological process	10090	1	1	0.0808608	0.401744	Shank1;	Shank1|IDBG-178618|ENSMUSG00000038738|243961|;
Determination of ventral identity	GO:0048264	biological process	10090	1	1	0.0808608	0.401744	Aida;	Aida|IDBG-703385|ENSMUSG00000042901|108909|;
Detoxification of cadmium ion	GO:0071585	biological process	10090	1	1	0.0808608	0.401744	Slc30a1;	Slc30a1|IDBG-208890|ENSMUSG00000037434|22782|;
Dihydrofolate reductase activity	GO:0004146	molecular function	10090	1	1	0.0808608	0.401744	Dhfr;	Dhfr|IDBG-172010|ENSMUSG00000021707|13361|;
Dihydrofolic acid binding	GO:0051871	molecular function	10090	1	1	0.0808608	0.401744	Dhfr;	Dhfr|IDBG-172010|ENSMUSG00000021707|13361|;
Dihydrolipoyllysine-residue acetyltransferase activity	GO:0004742	molecular function	10090	1	1	0.0808608	0.401744	Dlat;	Dlat|IDBG-163712|ENSMUSG00000000168|235339|;
Diphthine synthase activity	GO:0004164	molecular function	10090	1	1	0.0808608	0.401744	Dph5;	Dph5|IDBG-189756|ENSMUSG00000033554|69740|;
Diphthine-ammonia ligase activity	GO:0017178	molecular function	10090	1	1	0.0808608	0.401744	Atpbd4;	Atpbd4|IDBG-197456|ENSMUSG00000057147|66632|;
Dopamine:sodium symporter activity	GO:0005330	molecular function	10090	1	1	0.0808608	0.401744	Slc6a3;	Slc6a3|IDBG-165714|ENSMUSG00000021609|13162|;
Dynein light chain binding	GO:0045503	molecular function	10090	1	1	0.0808608	0.401744	Glul;	Glul|IDBG-199433|ENSMUSG00000026473|14645|;
Endoplasmic reticulum localization	GO:0051643	biological process	10090	1	1	0.0808608	0.401744	Myo5a;	Myo5a|IDBG-184743|ENSMUSG00000034593|17918|;
Endoplasmic reticulum-golgi intermediate compartment organization	GO:0097111	biological process	10090	1	1	0.0808608	0.401744	Stx17;	Stx17|IDBG-146240|ENSMUSG00000061455|67727|;
Endosomal vesicle fusion	GO:0034058	biological process	10090	1	1	0.0808608	0.401744	Samd9l;	Samd9l|IDBG-127816|ENSMUSG00000047735|209086|;
Epidermal cell fate specification	GO:0009957	biological process	10090	1	1	0.0808608	0.401744	Rbpj;	Rbpj|IDBG-164658|ENSMUSG00000039191|19664|;
Epinephrine secretion	GO:0048242	biological process	10090	1	1	0.0808608	0.401744	Ly6e;	Ly6e|IDBG-150534|ENSMUSG00000022587|17069|;
Establishment of endothelial intestinal barrier	GO:0090557	biological process	10090	1	1	0.0808608	0.401744	Myd88;	Myd88|IDBG-204565|ENSMUSG00000032508|17874|;
Establishment of protein localization to endoplasmic reticulum	GO:0072599	biological process	10090	1	1	0.0808608	0.401744	Ryr2;	Ryr2|IDBG-129559|ENSMUSG00000021313|20191|;
Establishment of protein localization to peroxisome	GO:0072663	biological process	10090	1	1	0.0808608	0.401744	Pex19;	Pex19|IDBG-205149|ENSMUSG00000003464|19298|;
Extension of a leading process involved in cell motility in cerebral cortex radial glia guided migration	GO:0021816	biological process	10090	1	1	0.0808608	0.401744	Srgap2;	Srgap2|IDBG-191143|ENSMUSG00000026425|14270|;
Fungal-type cell wall polysaccharide metabolic process	GO:0071966	biological process	10090	1	1	0.0808608	0.401744	Myc;	Myc|IDBG-144556|ENSMUSG00000022346|17869|;
Galactosylceramidase activity	GO:0004336	molecular function	10090	1	1	0.0808608	0.401744	Galc;	Galc|IDBG-162136|ENSMUSG00000021003|14420|;
Galactosylceramide catabolic process	GO:0006683	biological process	10090	1	1	0.0808608	0.401744	Galc;	Galc|IDBG-162136|ENSMUSG00000021003|14420|;
General adaptation syndrome	GO:0051866	biological process	10090	1	1	0.0808608	0.401744	Nr4a2;	Nr4a2|IDBG-171511|ENSMUSG00000026826|18227|;
Geranylgeranyl diphosphate biosynthetic process	GO:0033386	biological process	10090	1	1	0.0808608	0.401744	Ggps1;	Ggps1|IDBG-131270|ENSMUSG00000021302|14593|;
Glomerular visceral epithelial cell migration	GO:0090521	biological process	10090	1	1	0.0808608	0.401744	Wdpcp;	Wdpcp|IDBG-153536|ENSMUSG00000020319|216560|;
Glucuronoside catabolic process	GO:0019391	biological process	10090	1	1	0.0808608	0.401744	Abhd10;	Abhd10|IDBG-163521|ENSMUSG00000033157|213012|;
Glutamate 5-kinase activity	GO:0004349	molecular function	10090	1	1	0.0808608	0.401744	Aldh18a1;	Aldh18a1|IDBG-164820|ENSMUSG00000025007|56454|;
Glutamate-5-semialdehyde dehydrogenase activity	GO:0004350	molecular function	10090	1	1	0.0808608	0.401744	Aldh18a1;	Aldh18a1|IDBG-164820|ENSMUSG00000025007|56454|;
Glutamate-trna(gln) ligase activity	GO:0050561	molecular function	10090	1	1	0.0808608	0.401744	Ears2;	Ears2|IDBG-208828|ENSMUSG00000030871|67417|;
Glutathione-disulfide reductase activity	GO:0004362	molecular function	10090	1	1	0.0808608	0.401744	Gsr;	Gsr|IDBG-147832|ENSMUSG00000031584|14782|;
Glycerophosphocholine phosphodiesterase activity	GO:0047389	molecular function	10090	1	1	0.0808608	0.401744	Gpcpd1;	Gpcpd1|IDBG-207387|ENSMUSG00000027346|74182|;
Glycolipid 6-alpha-mannosyltransferase activity	GO:0033164	molecular function	10090	1	1	0.0808608	0.401744	Alg2;	Alg2|IDBG-146145|ENSMUSG00000039740|56737|;
Glycolipid metabolic process	GO:0006664	biological process	10090	1	1	0.0808608	0.401744	St3gal6;	St3gal6|IDBG-168928|ENSMUSG00000022747|54613|;
Gonadotropin hormone-releasing hormone activity	GO:0005183	molecular function	10090	1	1	0.0808608	0.401744	Gnrh1;	Gnrh1|IDBG-176259|ENSMUSG00000015812|14714|;
Granuloma formation	GO:0002432	biological process	10090	1	1	0.0808608	0.401744	Unc13d;	Unc13d|IDBG-214399|ENSMUSG00000057948|70450|;
Guanyl ribonucleotide binding	GO:0032561	molecular function	10090	1	1	0.0808608	0.401744	Rragb;	Rragb|IDBG-180683|ENSMUSG00000041658|245670|;
Guanylate cyclase complex	soluble	GO:0008074	cellular component	10090	1	1	0.0808608	0.401744	Gucy1b3;	Gucy1b3|IDBG-154148|ENSMUSG00000028005|54195|;
Hemangioblast cell differentiation	GO:0060217	biological process	10090	1	1	0.0808608	0.401744	Tal1;	Tal1|IDBG-175763|ENSMUSG00000028717|21349|;
Heparan sulfate n-acetylglucosaminyltransferase activity	GO:0042328	molecular function	10090	1	1	0.0808608	0.401744	Ext2;	Ext2|IDBG-192652|ENSMUSG00000027198|14043|;
Hexose biosynthetic process	GO:0019319	biological process	10090	1	1	0.0808608	0.401744	Chst15;	Chst15|IDBG-211054|ENSMUSG00000030930|77590|;
Histidine decarboxylase activity	GO:0004398	molecular function	10090	1	1	0.0808608	0.401744	Hdc;	Hdc|IDBG-204118|ENSMUSG00000027360|15186|;
Histone h3-k4 acetylation	GO:0043973	biological process	10090	1	1	0.0808608	0.401744	Ldb1;	Ldb1|IDBG-171764|ENSMUSG00000025223|16825|;
Histone biotinylation	GO:0071110	biological process	10090	1	1	0.0808608	0.401744	Hlcs;	Hlcs|IDBG-178454|ENSMUSG00000040820|110948|;
Hydroxymethylbilane synthase activity	GO:0004418	molecular function	10090	1	1	0.0808608	0.401744	Hmbs;	Hmbs|IDBG-156815|ENSMUSG00000032126|15288|;
Hydroxyproline transport	GO:0034589	biological process	10090	1	1	0.0808608	0.401744	Slc1a4;	Slc1a4|IDBG-152781|ENSMUSG00000020142|55963|;
Iduronate-2-sulfatase activity	GO:0004423	molecular function	10090	1	1	0.0808608	0.401744	Ids;	Ids|IDBG-149987|ENSMUSG00000035847|15931|;
Inactivation of x chromosome by dna methylation	GO:0060821	biological process	10090	1	1	0.0808608	0.401744	Smchd1;	Smchd1|IDBG-196873|ENSMUSG00000024054|74355|;
Initiation of neural tube closure	GO:0021993	biological process	10090	1	1	0.0808608	0.401744	Kdm2b;	Kdm2b|IDBG-198910|ENSMUSG00000029475|30841|;
Insulin receptor internalization	GO:0038016	biological process	10090	1	1	0.0808608	0.401744	Lmbrd1;	Lmbrd1|IDBG-139361|ENSMUSG00000073725|68421|;
Integrase activity	GO:0008907	molecular function	10090	1	1	0.0808608	0.401744	Ppfibp2;	Ppfibp2|IDBG-205407|ENSMUSG00000036528|19024|;
Interleukin-1 type i receptor antagonist activity	GO:0045352	molecular function	10090	1	1	0.0808608	0.401744	Il1rn;	Il1rn|IDBG-142372|ENSMUSG00000026981|16181|;
Interleukin-1 type ii receptor antagonist activity	GO:0045353	molecular function	10090	1	1	0.0808608	0.401744	Il1rn;	Il1rn|IDBG-142372|ENSMUSG00000026981|16181|;
Interleukin-1 alpha production	GO:0032610	biological process	10090	1	1	0.0808608	0.401744	Nlrp1b;	Nlrp1b|IDBG-195961|ENSMUSG00000070390|637515|;
Interleukin-1	Type II receptor binding	GO:0005151	molecular function	10090	1	1	0.0808608	0.401744	Il1rn;	Il1rn|IDBG-142372|ENSMUSG00000026981|16181|;
Interleukin-18 binding	GO:0042007	molecular function	10090	1	1	0.0808608	0.401744	Il18bp;	Il18bp|IDBG-202395|ENSMUSG00000070427|16068|;
Interleukin-18 receptor activity	GO:0042008	molecular function	10090	1	1	0.0808608	0.401744	Il18r1;	Il18r1|IDBG-148535|ENSMUSG00000026070|16182|;
Interleukin-18-mediated signaling pathway	GO:0035655	biological process	10090	1	1	0.0808608	0.401744	Il18r1;	Il18r1|IDBG-148535|ENSMUSG00000026070|16182|;
Interleukin-5 receptor complex	GO:0005895	cellular component	10090	1	1	0.0808608	0.401744	Sdcbp;	Sdcbp|IDBG-128595|ENSMUSG00000028249|53378|;
Interleukin-9 binding	GO:0019983	molecular function	10090	1	1	0.0808608	0.401744	Il9r;	Il9r|IDBG-159548|ENSMUSG00000020279|16199|;
Interleukin-9 receptor activity	GO:0004919	molecular function	10090	1	1	0.0808608	0.401744	Il9r;	Il9r|IDBG-159548|ENSMUSG00000020279|16199|;
Interleukin-9-mediated signaling pathway	GO:0038113	biological process	10090	1	1	0.0808608	0.401744	Il9r;	Il9r|IDBG-159548|ENSMUSG00000020279|16199|;
Interneuron migration from the subpallium to the cortex	GO:0021830	biological process	10090	1	1	0.0808608	0.401744	Arl13b;	Arl13b|IDBG-170242|ENSMUSG00000022911|68146|;
Intracellular transport of viral protein in host cell	GO:0019060	biological process	10090	1	1	0.0808608	0.401744	Tap1;	Tap1|IDBG-170616|ENSMUSG00000037321|21354|;
Ion binding	GO:0043167	molecular function	10090	1	1	0.0808608	0.401744	Gucy1b3;	Gucy1b3|IDBG-154148|ENSMUSG00000028005|54195|;
Kynureninase activity	GO:0030429	molecular function	10090	1	1	0.0808608	0.401744	Kynu;	Kynu|IDBG-167886|ENSMUSG00000026866|70789|;
Lactic acid secretion	GO:0046722	biological process	10090	1	1	0.0808608	0.401744	Myc;	Myc|IDBG-144556|ENSMUSG00000022346|17869|;
Lateral geniculate nucleus development	GO:0021771	biological process	10090	1	1	0.0808608	0.401744	Chrnb2;	Chrnb2|IDBG-164981|ENSMUSG00000027950|11444|;
Leucine import	GO:0060356	biological process	10090	1	1	0.0808608	0.401744	Slc3a2;	Slc3a2|IDBG-140475|ENSMUSG00000010095|17254|;
Low-density lipoprotein particle receptor biosynthetic process	GO:0045713	biological process	10090	1	1	0.0808608	0.401744	Pparg;	Pparg|IDBG-179253|ENSMUSG00000000440|19016|;
Mrna (guanine-n7-)-methyltransferase activity	GO:0004482	molecular function	10090	1	1	0.0808608	0.401744	Rnmt;	Rnmt|IDBG-156446|ENSMUSG00000009535|67897|;
Mrna localization resulting in posttranscriptional regulation of gene expression	GO:0010609	biological process	10090	1	1	0.0808608	0.401744	Zfp385a;	Zfp385a|IDBG-189552|ENSMUSG00000000552|29813|;
Maintenance of lens transparency	GO:0036438	biological process	10090	1	1	0.0808608	0.401744	Gcnt2;	Gcnt2|IDBG-146446|ENSMUSG00000021360|14538|;
Maintenance of translational fidelity	GO:1990145	biological process	10090	1	1	0.0808608	0.401744	Cdkal1;	Cdkal1|IDBG-141263|ENSMUSG00000006191|68916|;
Male meiosis sister chromatid cohesion	GO:0007065	biological process	10090	1	1	0.0808608	0.401744	Stag3;	Stag3|IDBG-206116|ENSMUSG00000036928|50878|;
Mammary gland fat development	GO:0060611	biological process	10090	1	1	0.0808608	0.401744	Csf1;	Csf1|IDBG-185535|ENSMUSG00000014599|12977|;
Mannose-6-phosphate isomerase activity	GO:0004476	molecular function	10090	1	1	0.0808608	0.401744	Mpi;	Mpi|IDBG-170302|ENSMUSG00000032306|110119|;
Mannosyl-glycoprotein endo-beta-n-acetylglucosaminidase activity	GO:0033925	molecular function	10090	1	1	0.0808608	0.401744	Engase;	Engase|IDBG-214652|ENSMUSG00000033857|217364|;
Mature b cell differentiation involved in immune response	GO:0002313	biological process	10090	1	1	0.0808608	0.401744	Gpr183;	Gpr183|IDBG-188485|ENSMUSG00000051212|321019|;
Meiotic metaphase i plate congression	GO:0043060	biological process	10090	1	1	0.0808608	0.401744	Mlh1;	Mlh1|IDBG-202755|ENSMUSG00000032498|17350|;
Membrane raft localization	GO:0051665	biological process	10090	1	1	0.0808608	0.401744	Rala;	Rala|IDBG-132005|ENSMUSG00000008859|56044|;
Memory t cell activation	GO:0035709	biological process	10090	1	1	0.0808608	0.401744	Tnfsf4;	Tnfsf4|IDBG-201525|ENSMUSG00000026700|22164|;
Menopause	GO:0042697	biological process	10090	1	1	0.0808608	0.401744	Cat;	Cat|IDBG-193911|ENSMUSG00000027187|12359|;
Metanephric tubule morphogenesis	GO:0072173	biological process	10090	1	1	0.0808608	0.401744	Cxcr2;	Cxcr2|IDBG-166395|ENSMUSG00000026180|12765|;
Methionine-r-sulfoxide reductase activity	GO:0070191	molecular function	10090	1	1	0.0808608	0.401744	Msrb1;	Msrb1|IDBG-149279|ENSMUSG00000075705|27361|;
Methionyl-trna formyltransferase activity	GO:0004479	molecular function	10090	1	1	0.0808608	0.401744	Mtfmt;	Mtfmt|IDBG-177855|ENSMUSG00000059183|69606|;
Microtubule sliding	GO:0051012	biological process	10090	1	1	0.0808608	0.401744	Mtap4;	Mtap4|IDBG-201668|ENSMUSG00000032479|17758|;
Misfolded rna binding	GO:0034336	molecular function	10090	1	1	0.0808608	0.401744	Trove2;	Trove2|IDBG-197059|ENSMUSG00000018199|20822|;
Mismatch repair complex	GO:0032300	cellular component	10090	1	1	0.0808608	0.401744	Mlh3;	Mlh3|IDBG-158237|ENSMUSG00000021245|217716|;
Mitochondrial dna inheritance	GO:0033955	biological process	10090	1	1	0.0808608	0.401744	Gimap3;	Gimap3|IDBG-145664|ENSMUSG00000039264|102642087	83408|;
Mitochondrial translational termination	GO:0070126	biological process	10090	1	1	0.0808608	0.401744	Ict1;	Ict1|IDBG-214293|ENSMUSG00000018858|68572|;
Mitotic cytokinetic cell separation	GO:1902409	biological process	10090	1	1	0.0808608	0.401744	Mitd1;	Mitd1|IDBG-146409|ENSMUSG00000026088|69028|;
Mitotic metaphase	GO:0000089	biological process	10090	1	1	0.0808608	0.401744	Cdca8;	Cdca8|IDBG-187104|ENSMUSG00000028873|52276|;
Monocyte extravasation	GO:0035696	biological process	10090	1	1	0.0808608	0.401744	Amica1;	Amica1|IDBG-159198|ENSMUSG00000048534|270152|;
Multicellular organismal macromolecule metabolic process	GO:0044259	biological process	10090	1	1	0.0808608	0.401744	Tub;	Tub|IDBG-206024|ENSMUSG00000031028|22141|;
Multicellular organismal protein catabolic process	GO:0044254	biological process	10090	1	1	0.0808608	0.401744	P2rx7;	P2rx7|IDBG-198410|ENSMUSG00000029468|18439|;
Myoblast migration involved in skeletal muscle regeneration	GO:0014839	biological process	10090	1	1	0.0808608	0.401744	Bin3;	Bin3|IDBG-177852|ENSMUSG00000022089|57784|;
Negative regulation of l-glutamate transport	GO:0002037	biological process	10090	1	1	0.0808608	0.401744	Tnf;	Tnf|IDBG-177358|ENSMUSG00000024401|21926|;
Negative regulation of nlrp3 inflammasome complex assembly	GO:1900226	biological process	10090	1	1	0.0808608	0.401744	Trim30a;	Trim30a|IDBG-204202|ENSMUSG00000030921|20128|;
Negative regulation of t cell migration	GO:2000405	biological process	10090	1	1	0.0808608	0.401744	Apod;	Apod|IDBG-152863|ENSMUSG00000022548|11815|;
Negative regulation of adiponectin secretion	GO:0070164	biological process	10090	1	1	0.0808608	0.401744	Il1b;	Il1b|IDBG-205936|ENSMUSG00000027398|16176|;
Negative regulation of alpha-beta t cell activation	GO:0046636	biological process	10090	1	1	0.0808608	0.401744	Adora2a;	Adora2a|IDBG-162633|ENSMUSG00000020178|11540|;
Negative regulation of antigen processing and presentation of peptide antigen via mhc class i	GO:0002590	biological process	10090	1	1	0.0808608	0.401744	Tapbpl;	Tapbpl|IDBG-189696|ENSMUSG00000038213|213233|;
Negative regulation of autophagic vacuole assembly	GO:1902902	biological process	10090	1	1	0.0808608	0.401744	Chmp4b;	Chmp4b|IDBG-210469|ENSMUSG00000038467|75608|;
Negative regulation of branching involved in lung morphogenesis	GO:0061048	biological process	10090	1	1	0.0808608	0.401744	Tnf;	Tnf|IDBG-177358|ENSMUSG00000024401|21926|;
Negative regulation of calcium-transporting atpase activity	GO:1901895	biological process	10090	1	1	0.0808608	0.401744	Pln;	Pln|IDBG-151365|ENSMUSG00000038583|18821|;
Negative regulation of chondrocyte proliferation	GO:1902731	biological process	10090	1	1	0.0808608	0.401744	Bmpr2;	Bmpr2|IDBG-158574|ENSMUSG00000067336|12168|;
Negative regulation of collagen binding	GO:0033342	biological process	10090	1	1	0.0808608	0.401744	Gtpbp4;	Gtpbp4|IDBG-129234|ENSMUSG00000021149|69237|;
Negative regulation of cortisol secretion	GO:0051463	biological process	10090	1	1	0.0808608	0.401744	Ptpn11;	Ptpn11|IDBG-196834|ENSMUSG00000043733|19247|;
Negative regulation of cytoskeleton organization	GO:0051494	biological process	10090	1	1	0.0808608	0.401744	Espn;	Espn|IDBG-206386|ENSMUSG00000028943|56226|;
Negative regulation of eosinophil degranulation	GO:0043310	biological process	10090	1	1	0.0808608	0.401744	Ccr2;	Ccr2|IDBG-206567|ENSMUSG00000049103|12772|;
Negative regulation of growth hormone secretion	GO:0060125	biological process	10090	1	1	0.0808608	0.401744	Ptpn11;	Ptpn11|IDBG-196834|ENSMUSG00000043733|19247|;
Negative regulation of hemoglobin biosynthetic process	GO:0046986	biological process	10090	1	1	0.0808608	0.401744	Eif2ak1;	Eif2ak1|IDBG-207904|ENSMUSG00000029613|15467|;
Negative regulation of hormone biosynthetic process	GO:0032353	biological process	10090	1	1	0.0808608	0.401744	Cacna1a;	Cacna1a|IDBG-174190|ENSMUSG00000034656|12286|;
Negative regulation of immunoglobulin production	GO:0002638	biological process	10090	1	1	0.0808608	0.401744	Fcgr2b;	Fcgr2b|IDBG-203935|ENSMUSG00000026656|14130|;
Negative regulation of interferon-alpha production	GO:0032687	biological process	10090	1	1	0.0808608	0.401744	Gbp4;	Gbp4|IDBG-255437|ENSMUSG00000079363|17472|;
Negative regulation of interleukin-1-mediated signaling pathway	GO:2000660	biological process	10090	1	1	0.0808608	0.401744	Il1rn;	Il1rn|IDBG-142372|ENSMUSG00000026981|16181|;
Negative regulation of isotype switching to iga isotypes	GO:0048297	biological process	10090	1	1	0.0808608	0.401744	Thoc1;	Thoc1|IDBG-128300|ENSMUSG00000024287|225160|;
Negative regulation of lipid binding	GO:1900131	biological process	10090	1	1	0.0808608	0.401744	Pex19;	Pex19|IDBG-205149|ENSMUSG00000003464|19298|;
Negative regulation of lipoprotein lipid oxidation	GO:0060588	biological process	10090	1	1	0.0808608	0.401744	Apod;	Apod|IDBG-152863|ENSMUSG00000022548|11815|;
Negative regulation of macrophage fusion	GO:0034240	biological process	10090	1	1	0.0808608	0.401744	Stat1;	Stat1|IDBG-153162|ENSMUSG00000026104|20846|;
Negative regulation of macrophage inflammatory protein 1 alpha production	GO:0071641	biological process	10090	1	1	0.0808608	0.401744	Mefv;	Mefv|IDBG-129147|ENSMUSG00000022534|54483|;
Negative regulation of mitochondrial dna replication	GO:0090298	biological process	10090	1	1	0.0808608	0.401744	Pid1;	Pid1|IDBG-174611|ENSMUSG00000045658|98496|;
Negative regulation of mitochondrial electron transport	NADH to ubiquinone	GO:1902957	biological process	10090	1	1	0.0808608	0.401744	Dnajc15;	Dnajc15|IDBG-181932|ENSMUSG00000022013|66148|;
Negative regulation of myoblast fusion	GO:1901740	biological process	10090	1	1	0.0808608	0.401744	Cflar;	Cflar|IDBG-157342|ENSMUSG00000026031|12633|;
Negative regulation of neural crest formation	GO:0090301	biological process	10090	1	1	0.0808608	0.401744	Fuz;	Fuz|IDBG-180262|ENSMUSG00000011658|70300|;
Negative regulation of neurotransmitter transport	GO:0051589	biological process	10090	1	1	0.0808608	0.401744	Slc18a2;	Slc18a2|IDBG-181070|ENSMUSG00000025094|214084|;
Negative regulation of neutrophil apoptotic process	GO:0033030	biological process	10090	1	1	0.0808608	0.401744	Cxcr2;	Cxcr2|IDBG-166395|ENSMUSG00000026180|12765|;
Negative regulation of odontogenesis	GO:0042483	biological process	10090	1	1	0.0808608	0.401744	Apc;	Apc|IDBG-134573|ENSMUSG00000005871|11789|;
Negative regulation of pancreatic stellate cell proliferation	GO:2000230	biological process	10090	1	1	0.0808608	0.401744	Pparg;	Pparg|IDBG-179253|ENSMUSG00000000440|19016|;
Negative regulation of plasmacytoid dendritic cell cytokine production	GO:0002737	biological process	10090	1	1	0.0808608	0.401744	Bst2;	Bst2|IDBG-165924|ENSMUSG00000046718|69550|;
Negative regulation of protein k63-linked ubiquitination	GO:1900045	biological process	10090	1	1	0.0808608	0.401744	Parp10;	Parp10|IDBG-154210|ENSMUSG00000063268|671535|;
Negative regulation of receptor catabolic process	GO:2000645	biological process	10090	1	1	0.0808608	0.401744	Mtmr2;	Mtmr2|IDBG-134064|ENSMUSG00000031918|77116|;
Negative regulation of renin secretion into blood stream	GO:1900134	biological process	10090	1	1	0.0808608	0.401744	F2r;	F2r|IDBG-174004|ENSMUSG00000048376|14062|;
Negative regulation of signaling	GO:0023057	biological process	10090	1	1	0.0808608	0.401744	Mvp;	Mvp|IDBG-209997|ENSMUSG00000030681|78388|;
Negative regulation of syncytium formation by plasma membrane fusion	GO:0034242	biological process	10090	1	1	0.0808608	0.401744	Nfe2;	Nfe2|IDBG-189502|ENSMUSG00000058794|18022|;
Negative regulation of telomeric rna transcription from rna pol ii promoter	GO:1901581	biological process	10090	1	1	0.0808608	0.401744	Atrx;	Atrx|IDBG-166501|ENSMUSG00000031229|22589|;
Negative regulation of thymidylate synthase biosynthetic process	GO:0050760	biological process	10090	1	1	0.0808608	0.401744	Apbb1;	Apbb1|IDBG-204734|ENSMUSG00000037032|11785|;
Negative regulation of transcription during meiosis	GO:0051038	biological process	10090	1	1	0.0808608	0.401744	Zfp386;	Zfp386|IDBG-177548|ENSMUSG00000042063|56220|;
Negative regulation of type i hypersensitivity	GO:0001811	biological process	10090	1	1	0.0808608	0.401744	Fcgr2b;	Fcgr2b|IDBG-203935|ENSMUSG00000026656|14130|;
Negative regulation of vasculogenesis	GO:2001213	biological process	10090	1	1	0.0808608	0.401744	Xdh;	Xdh|IDBG-197509|ENSMUSG00000024066|22436|;
Negative regulation of zinc ion import	GO:0071584	biological process	10090	1	1	0.0808608	0.401744	Slc30a1;	Slc30a1|IDBG-208890|ENSMUSG00000037434|22782|;
Neurexin clustering	GO:0097115	biological process	10090	1	1	0.0808608	0.401744	Nlgn1;	Nlgn1|IDBG-133960|ENSMUSG00000063887|192167|;
Nicotinamide phosphoribosyltransferase activity	GO:0047280	molecular function	10090	1	1	0.0808608	0.401744	Nampt;	Nampt|IDBG-134049|ENSMUSG00000020572|59027|;
Nicotinic acid receptor activity	GO:0070553	molecular function	10090	1	1	0.0808608	0.401744	Niacr1;	Niacr1|IDBG-200062|ENSMUSG00000045502|80885|;
Nucleoside diphosphate catabolic process	GO:0009134	biological process	10090	1	1	0.0808608	0.401744	Entpd3;	Entpd3|IDBG-205190|ENSMUSG00000041608|215446|;
Nucleotidase activity	GO:0008252	molecular function	10090	1	1	0.0808608	0.401744	Nt5c;	Nt5c|IDBG-214315|ENSMUSG00000020736|50773|;
Orexigenic neuropeptide qrfp receptor binding	GO:0031854	molecular function	10090	1	1	0.0808608	0.401744	Qrfp;	Qrfp|IDBG-158382|ENSMUSG00000043102|227717|;
Ornithine biosynthetic process	GO:0006592	biological process	10090	1	1	0.0808608	0.401744	Aldh18a1;	Aldh18a1|IDBG-164820|ENSMUSG00000025007|56454|;
Osmosensor activity	GO:0005034	molecular function	10090	1	1	0.0808608	0.401744	Trpv4;	Trpv4|IDBG-192689|ENSMUSG00000014158|63873|;
Osmosensory signaling pathway	GO:0007231	biological process	10090	1	1	0.0808608	0.401744	Trpv4;	Trpv4|IDBG-192689|ENSMUSG00000014158|63873|;
Outer dynein arm	GO:0036157	cellular component	10090	1	1	0.0808608	0.401744	Ccdc114;	Ccdc114|IDBG-184840|ENSMUSG00000040189|211535|;
Oxidative dna demethylation	GO:0035511	biological process	10090	1	1	0.0808608	0.401744	Alkbh2;	Alkbh2|IDBG-192205|ENSMUSG00000044339|231642|;
Peptide antigen stabilization	GO:0050823	biological process	10090	1	1	0.0808608	0.401744	Tapbp;	Tapbp|IDBG-168250|ENSMUSG00000024308|21356|;
Peptide disulfide oxidoreductase activity	GO:0015037	molecular function	10090	1	1	0.0808608	0.401744	Txn1;	Txn1|IDBG-149997|ENSMUSG00000028367|22166|;
Peptidyl-cysteine oxidation	GO:0018171	biological process	10090	1	1	0.0808608	0.401744	Prdx3;	Prdx3|IDBG-181859|ENSMUSG00000024997|11757|;
Peptidyl-pyrromethane cofactor linkage	GO:0018160	biological process	10090	1	1	0.0808608	0.401744	Hmbs;	Hmbs|IDBG-156815|ENSMUSG00000032126|15288|;
Peroxisome membrane class-1 targeting sequence binding	GO:0036105	molecular function	10090	1	1	0.0808608	0.401744	Pex19;	Pex19|IDBG-205149|ENSMUSG00000003464|19298|;
Phosphatidylinositol phosphate phosphatase activity	GO:0052866	molecular function	10090	1	1	0.0808608	0.401744	Mtmr2;	Mtmr2|IDBG-134064|ENSMUSG00000031918|77116|;
Phosphoanandamide dephosphorylation	GO:0035644	biological process	10090	1	1	0.0808608	0.401744	Ptpn22;	Ptpn22|IDBG-181952|ENSMUSG00000027843|19260|;
Phospholipase c-activating g-protein coupled acetylcholine receptor signaling pathway	GO:0007207	biological process	10090	1	1	0.0808608	0.401744	Chrm3;	Chrm3|IDBG-129548|ENSMUSG00000046159|12671|;
Phosphopantothenoylcysteine decarboxylase activity	GO:0004633	molecular function	10090	1	1	0.0808608	0.401744	Ppcdc;	Ppcdc|IDBG-170121|ENSMUSG00000063849|66812|;
Polyol transport	GO:0015791	biological process	10090	1	1	0.0808608	0.401744	Aqp9;	Aqp9|IDBG-182767|ENSMUSG00000032204|64008|;
Positive regulation by host of viral genome replication	GO:0044829	biological process	10090	1	1	0.0808608	0.401744	Ythdc2;	Ythdc2|IDBG-144657|ENSMUSG00000034653|240255|;
Positive regulation of c-c chemokine receptor ccr7 signaling pathway	GO:1903082	biological process	10090	1	1	0.0808608	0.401744	Trem2;	Trem2|IDBG-189871|ENSMUSG00000023992|83433|;
Positive regulation of cd4-positive	alpha beta T cell costimulation	GO:1900281	biological process	10090	1	1	0.0808608	0.401744	Tnfsf4;	Tnfsf4|IDBG-201525|ENSMUSG00000026700|22164|;
Positive regulation of cd40 signaling pathway	GO:2000350	biological process	10090	1	1	0.0808608	0.401744	Trem2;	Trem2|IDBG-189871|ENSMUSG00000023992|83433|;
Positive regulation of cd8-positive	alpha-beta T cell extravasation	GO:2000451	biological process	10090	1	1	0.0808608	0.401744	Ccr2;	Ccr2|IDBG-206567|ENSMUSG00000049103|12772|;
Positive regulation of dna damage response	signal transduction by p53 class mediator resulting in transcription of p21 class mediator	GO:1902164	biological process	10090	1	1	0.0808608	0.401744	Zfp385a;	Zfp385a|IDBG-189552|ENSMUSG00000000552|29813|;
Positive regulation of erbb signaling pathway	GO:1901186	biological process	10090	1	1	0.0808608	0.401744	Rbpj;	Rbpj|IDBG-164658|ENSMUSG00000039191|19664|;
Positive regulation of activation-induced cell death of t cells	GO:0070237	biological process	10090	1	1	0.0808608	0.401744	Tgfb2;	Tgfb2|IDBG-208111|ENSMUSG00000039239|21808|;
Positive regulation of antimicrobial humoral response	GO:0002760	biological process	10090	1	1	0.0808608	0.401744	Irg1;	Irg1|IDBG-184663|ENSMUSG00000022126|16365|;
Positive regulation of astrocyte chemotaxis	GO:2000464	biological process	10090	1	1	0.0808608	0.401744	Ccr2;	Ccr2|IDBG-206567|ENSMUSG00000049103|12772|;
Positive regulation of calcium-transporting atpase activity	GO:1901896	biological process	10090	1	1	0.0808608	0.401744	Ryr2;	Ryr2|IDBG-129559|ENSMUSG00000021313|20191|;
Positive regulation of canonical wnt signaling pathway involved in cardiac muscle cell fate commitment	GO:1901297	biological process	10090	1	1	0.0808608	0.401744	Rbpj;	Rbpj|IDBG-164658|ENSMUSG00000039191|19664|;
Positive regulation of chromatin assembly or disassembly	GO:0045799	biological process	10090	1	1	0.0808608	0.401744	Tal1;	Tal1|IDBG-175763|ENSMUSG00000028717|21349|;
Positive regulation of circadian sleep/wake cycle	sleep	GO:0045938	biological process	10090	1	1	0.0808608	0.401744	Adora2a;	Adora2a|IDBG-162633|ENSMUSG00000020178|11540|;
Positive regulation of collagen metabolic process	GO:0010714	biological process	10090	1	1	0.0808608	0.401744	Retn;	Retn|IDBG-130350|ENSMUSG00000012705|57264|;
Positive regulation of fat cell proliferation	GO:0070346	biological process	10090	1	1	0.0808608	0.401744	Pid1;	Pid1|IDBG-174611|ENSMUSG00000045658|98496|;
Positive regulation of histone h4 acetylation	GO:0090240	biological process	10090	1	1	0.0808608	0.401744	Arrb1;	Arrb1|IDBG-200741|ENSMUSG00000018909|109689|;
Positive regulation of histone modification	GO:0031058	biological process	10090	1	1	0.0808608	0.401744	Ube2n;	Ube2n|IDBG-187167|ENSMUSG00000074781|102642334	93765|;
Positive regulation of immune effector process	GO:0002699	biological process	10090	1	1	0.0808608	0.401744	Tnfsf4;	Tnfsf4|IDBG-201525|ENSMUSG00000026700|22164|;
Positive regulation of interleukin-18-mediated signaling pathway	GO:2000494	biological process	10090	1	1	0.0808608	0.401744	Ticam2;	Ticam2|IDBG-145267|ENSMUSG00000056130|225471|;
Positive regulation of interleukin-4-dependent isotype switching to ige isotypes	GO:2000572	biological process	10090	1	1	0.0808608	0.401744	Tnfsf4;	Tnfsf4|IDBG-201525|ENSMUSG00000026700|22164|;
Positive regulation of lymphocyte apoptotic process	GO:0070230	biological process	10090	1	1	0.0808608	0.401744	P2rx7;	P2rx7|IDBG-198410|ENSMUSG00000029468|18439|;
Positive regulation of maintenance of meiotic sister chromatid cohesion	centromeric	GO:2000711	biological process	10090	1	1	0.0808608	0.401744	Sgol2;	Sgol2|IDBG-155964|ENSMUSG00000026039|68549|;
Positive regulation of memory t cell activation	GO:2000568	biological process	10090	1	1	0.0808608	0.401744	Tnfsf4;	Tnfsf4|IDBG-201525|ENSMUSG00000026700|22164|;
Positive regulation of metanephric cap mesenchymal cell proliferation	GO:0090096	biological process	10090	1	1	0.0808608	0.401744	Myc;	Myc|IDBG-144556|ENSMUSG00000022346|17869|;
Positive regulation of microtubule motor activity	GO:2000576	biological process	10090	1	1	0.0808608	0.401744	1110012J17Rik;	1110012J17Rik|IDBG-195483|ENSMUSG00000052105|68617|;
Positive regulation of monocyte extravasation	GO:2000439	biological process	10090	1	1	0.0808608	0.401744	Ccr2;	Ccr2|IDBG-206567|ENSMUSG00000049103|12772|;
Positive regulation of myosin light chain kinase activity	GO:0035505	biological process	10090	1	1	0.0808608	0.401744	Il1b;	Il1b|IDBG-205936|ENSMUSG00000027398|16176|;
Positive regulation of nuclease activity	GO:0032075	biological process	10090	1	1	0.0808608	0.401744	Hmgb2;	Hmgb2|IDBG-156235|ENSMUSG00000054717|97165|;
Positive regulation of peptidyl-lysine acetylation	GO:2000758	biological process	10090	1	1	0.0808608	0.401744	Nfe2;	Nfe2|IDBG-189502|ENSMUSG00000058794|18022|;
Positive regulation of protein localization to plasma membrane	GO:1903078	biological process	10090	1	1	0.0808608	0.401744	Trem2;	Trem2|IDBG-189871|ENSMUSG00000023992|83433|;
Positive regulation of ryanodine-sensitive calcium-release channel activity by adrenergic receptor signaling pathway involved in positive regulation of cardiac muscle contraction	GO:0086094	biological process	10090	1	1	0.0808608	0.401744	Ryr2;	Ryr2|IDBG-129559|ENSMUSG00000021313|20191|;
Positive regulation of synaptic vesicle exocytosis	GO:2000302	biological process	10090	1	1	0.0808608	0.401744	Nlgn1;	Nlgn1|IDBG-133960|ENSMUSG00000063887|192167|;
Positive regulation of toll-like receptor 7 signaling pathway	GO:0034157	biological process	10090	1	1	0.0808608	0.401744	Rsad2;	Rsad2|IDBG-131654|ENSMUSG00000020641|58185|;
Positive regulation of transcription from rna polymerase ii promoter in response to calcium ion	GO:0061400	biological process	10090	1	1	0.0808608	0.401744	Carf;	Carf|IDBG-158932|ENSMUSG00000026017|241066|;
Positive regulation of translational initiation by iron	GO:0045994	biological process	10090	1	1	0.0808608	0.401744	Tnf;	Tnf|IDBG-177358|ENSMUSG00000024401|21926|;
Positive regulation of voltage-gated chloride channel activity	GO:1902943	biological process	10090	1	1	0.0808608	0.401744	Cftr;	Cftr|IDBG-129229|ENSMUSG00000041301|12638|;
Propionate catabolic process	GO:0019543	biological process	10090	1	1	0.0808608	0.401744	Irg1;	Irg1|IDBG-184663|ENSMUSG00000022126|16365|;
Protein c-terminal s-isoprenylcysteine carboxyl o-methyltransferase activity	GO:0004671	molecular function	10090	1	1	0.0808608	0.401744	Icmt;	Icmt|IDBG-206599|ENSMUSG00000039662|57295|;
Protein activation cascade	GO:0072376	biological process	10090	1	1	0.0808608	0.401744	Mvp;	Mvp|IDBG-209997|ENSMUSG00000030681|78388|;
Protein biotinylation	GO:0009305	biological process	10090	1	1	0.0808608	0.401744	Hlcs;	Hlcs|IDBG-178454|ENSMUSG00000040820|110948|;
Protein complex oligomerization	GO:0035786	biological process	10090	1	1	0.0808608	0.401744	Ccdc109a;	Ccdc109a|IDBG-153943|ENSMUSG00000009647|215999|;
Protein insertion into mitochondrial membrane	GO:0051204	biological process	10090	1	1	0.0808608	0.401744	Cox18;	Cox18|IDBG-178006|ENSMUSG00000035505|231430|;
Protein myristoylation	GO:0018377	biological process	10090	1	1	0.0808608	0.401744	Oas2;	Oas2|IDBG-196257|ENSMUSG00000032690|246728|;
Protein-lipid complex	GO:0032994	cellular component	10090	1	1	0.0808608	0.401744	Pex3;	Pex3|IDBG-134305|ENSMUSG00000019809|56535|;
Purine nucleobase transmembrane transporter activity	GO:0005345	molecular function	10090	1	1	0.0808608	0.401744	Aqp9;	Aqp9|IDBG-182767|ENSMUSG00000032204|64008|;
Pyrimidine deoxyribonucleotide catabolic process	GO:0009223	biological process	10090	1	1	0.0808608	0.401744	Nt5c;	Nt5c|IDBG-214315|ENSMUSG00000020736|50773|;
Pyrimidine nucleobase transmembrane transporter activity	GO:0005350	molecular function	10090	1	1	0.0808608	0.401744	Aqp9;	Aqp9|IDBG-182767|ENSMUSG00000032204|64008|;
Pyruvate transport	GO:0006848	biological process	10090	1	1	0.0808608	0.401744	Myc;	Myc|IDBG-144556|ENSMUSG00000022346|17869|;
Quercetin 2	3-dioxygenase activity	GO:0008127	molecular function	10090	1	1	0.0808608	0.401744	Pir;	Pir|IDBG-184737|ENSMUSG00000031379|69656|;
Receptor signaling protein tyrosine kinase activator activity	GO:0030298	molecular function	10090	1	1	0.0808608	0.401744	Ccl5;	Ccl5|IDBG-205509|ENSMUSG00000035042|20304|;
Recombination hotspot binding	GO:0010844	molecular function	10090	1	1	0.0808608	0.401744	Prdm9;	Prdm9|IDBG-140068|ENSMUSG00000051977|213389|;
Recycling endosome to golgi transport	GO:0071955	biological process	10090	1	1	0.0808608	0.401744	Gcc2;	Gcc2|IDBG-152811|ENSMUSG00000038039|70297|;
Regulation of cd8-positive	alpha-beta T cell proliferation	GO:2000564	biological process	10090	1	1	0.0808608	0.401744	Irf1;	Irf1|IDBG-172251|ENSMUSG00000018899|16362|;
Regulation of fas signaling pathway	GO:1902044	biological process	10090	1	1	0.0808608	0.401744	Sp100;	Sp100|IDBG-175861|ENSMUSG00000026222|101055663	20684|;
Regulation of gtp catabolic process	GO:0033124	biological process	10090	1	1	0.0808608	0.401744	Pde6d;	Pde6d|IDBG-177111|ENSMUSG00000026239|18582|;
Regulation of golgi to plasma membrane protein transport	GO:0042996	biological process	10090	1	1	0.0808608	0.401744	Vamp4;	Vamp4|IDBG-201827|ENSMUSG00000026696|53330|;
Regulation of myd88-independent toll-like receptor signaling pathway	GO:0034127	biological process	10090	1	1	0.0808608	0.401744	Irf7;	Irf7|IDBG-212081|ENSMUSG00000025498|54123|;
Regulation of nad(p)h oxidase activity	GO:0033860	biological process	10090	1	1	0.0808608	0.401744	Slamf8;	Slamf8|IDBG-205620|ENSMUSG00000053318|74748|;
Regulation of nlrp3 inflammasome complex assembly	GO:1900225	biological process	10090	1	1	0.0808608	0.401744	Eif2ak2;	Eif2ak2|IDBG-199014|ENSMUSG00000024079|19106|;
Regulation of rho guanyl-nucleotide exchange factor activity	GO:2001106	biological process	10090	1	1	0.0808608	0.401744	Ccpg1;	Ccpg1|IDBG-184065|ENSMUSG00000034563|72278|;
Regulation of t cell cytokine production	GO:0002724	biological process	10090	1	1	0.0808608	0.401744	Trpm4;	Trpm4|IDBG-182463|ENSMUSG00000038260|68667|;
Regulation of acid-sensing ion channel activity	GO:1901585	biological process	10090	1	1	0.0808608	0.401744	Stom;	Stom|IDBG-164421|ENSMUSG00000026880|13830|;
Regulation of adrenergic receptor signaling pathway	GO:0071877	biological process	10090	1	1	0.0808608	0.401744	Rgs2;	Rgs2|IDBG-197102|ENSMUSG00000026360|19735|;
Regulation of beta-amyloid formation	GO:1902003	biological process	10090	1	1	0.0808608	0.401744	Olfm1;	Olfm1|IDBG-151792|ENSMUSG00000026833|56177|;
Regulation of calcineurin-nfat signaling cascade	GO:0070884	biological process	10090	1	1	0.0808608	0.401744	Nfat5;	Nfat5|IDBG-190689|ENSMUSG00000003847|54446|;
Regulation of chromatin assembly	GO:0010847	biological process	10090	1	1	0.0808608	0.401744	Parp10;	Parp10|IDBG-154210|ENSMUSG00000063268|671535|;
Regulation of circadian sleep/wake cycle	REM sleep	GO:0042320	biological process	10090	1	1	0.0808608	0.401744	Chrnb2;	Chrnb2|IDBG-164981|ENSMUSG00000027950|11444|;
Regulation of complement activation	classical pathway	GO:0030450	biological process	10090	1	1	0.0808608	0.401744	Cd55;	Cd55|IDBG-190177|ENSMUSG00000026399|13136|;
Regulation of cytoplasmic translation	GO:2000765	biological process	10090	1	1	0.0808608	0.401744	Zfp385a;	Zfp385a|IDBG-189552|ENSMUSG00000000552|29813|;
Regulation of glucagon secretion	GO:0070092	biological process	10090	1	1	0.0808608	0.401744	Pask;	Pask|IDBG-182891|ENSMUSG00000026274|269224|;
Regulation of glycogen (starch) synthase activity	GO:2000465	biological process	10090	1	1	0.0808608	0.401744	Ppp1r3f;	Ppp1r3f|IDBG-128971|ENSMUSG00000039556|54646|;
Regulation of hematopoietic progenitor cell differentiation	GO:1901532	biological process	10090	1	1	0.0808608	0.401744	Eif2ak2;	Eif2ak2|IDBG-199014|ENSMUSG00000024079|19106|;
Regulation of hematopoietic stem cell differentiation	GO:1902036	biological process	10090	1	1	0.0808608	0.401744	Eif2ak2;	Eif2ak2|IDBG-199014|ENSMUSG00000024079|19106|;
Regulation of hematopoietic stem cell proliferation	GO:1902033	biological process	10090	1	1	0.0808608	0.401744	Eif2ak2;	Eif2ak2|IDBG-199014|ENSMUSG00000024079|19106|;
Regulation of histone h3-k9 acetylation	GO:2000615	biological process	10090	1	1	0.0808608	0.401744	Chek1;	Chek1|IDBG-149248|ENSMUSG00000032113|12649|;
Regulation of histone ubiquitination	GO:0033182	biological process	10090	1	1	0.0808608	0.401744	Ube2n;	Ube2n|IDBG-187167|ENSMUSG00000074781|102642334	93765|;
Regulation of integrin biosynthetic process	GO:0045113	biological process	10090	1	1	0.0808608	0.401744	S100a9;	S100a9|IDBG-168119|ENSMUSG00000056071|20202|;
Regulation of ion transmembrane transporter activity	GO:0032412	biological process	10090	1	1	0.0808608	0.401744	Ahcyl1;	Ahcyl1|IDBG-185479|ENSMUSG00000027893|229709|;
Regulation of leukocyte migration	GO:0002685	biological process	10090	1	1	0.0808608	0.401744	Cxcr3;	Cxcr3|IDBG-164788|ENSMUSG00000050232|12766|;
Regulation of mrna 3'-end processing	GO:0031440	biological process	10090	1	1	0.0808608	0.401744	Ahcyl1;	Ahcyl1|IDBG-185479|ENSMUSG00000027893|229709|;
Regulation of mast cell differentiation	GO:0060375	biological process	10090	1	1	0.0808608	0.401744	Tal1;	Tal1|IDBG-175763|ENSMUSG00000028717|21349|;
Regulation of melanosome organization	GO:1903056	biological process	10090	1	1	0.0808608	0.401744	Zeb2;	Zeb2|IDBG-168224|ENSMUSG00000026872|24136|;
Regulation of microtubule nucleation	GO:0010968	biological process	10090	1	1	0.0808608	0.401744	Eml2;	Eml2|IDBG-149726|ENSMUSG00000040811|72205|;
Regulation of mitotic centrosome separation	GO:0046602	biological process	10090	1	1	0.0808608	0.401744	Chek1;	Chek1|IDBG-149248|ENSMUSG00000032113|12649|;
Regulation of natural killer cell proliferation	GO:0032817	biological process	10090	1	1	0.0808608	0.401744	Ptpn22;	Ptpn22|IDBG-181952|ENSMUSG00000027843|19260|;
Regulation of nitrogen compound metabolic process	GO:0051171	biological process	10090	1	1	0.0808608	0.401744	Apc;	Apc|IDBG-134573|ENSMUSG00000005871|11789|;
Regulation of protein adp-ribosylation	GO:0010835	biological process	10090	1	1	0.0808608	0.401744	Kat2b;	Kat2b|IDBG-190822|ENSMUSG00000000708|18519|;
Regulation of protein exit from endoplasmic reticulum	GO:0070861	biological process	10090	1	1	0.0808608	0.401744	Gcc2;	Gcc2|IDBG-152811|ENSMUSG00000038039|70297|;
Regulation of receptor-mediated endocytosis	GO:0048259	biological process	10090	1	1	0.0808608	0.401744	Cd2ap;	Cd2ap|IDBG-183950|ENSMUSG00000061665|12488|;
Regulation of response to interferon-gamma	GO:0060330	biological process	10090	1	1	0.0808608	0.401744	Parp9;	Parp9|IDBG-157549|ENSMUSG00000022906|80285|;
Regulation of ribonuclease activity	GO:0060700	biological process	10090	1	1	0.0808608	0.401744	Oas3;	Oas3|IDBG-196327|ENSMUSG00000032661|246727|;
Regulation of skeletal muscle contraction via regulation of action potential	GO:0014861	biological process	10090	1	1	0.0808608	0.401744	Kcnj2;	Kcnj2|IDBG-213988|ENSMUSG00000041695|16518|;
Regulation of somatostatin secretion	GO:0090273	biological process	10090	1	1	0.0808608	0.401744	Cacna1e;	Cacna1e|IDBG-199519|ENSMUSG00000004110|12290|;
Regulation of synapse maturation	GO:0090128	biological process	10090	1	1	0.0808608	0.401744	Disc1;	Disc1|IDBG-200561|ENSMUSG00000043051|244667|;
Regulation of the force of heart contraction by cardiac conduction	GO:0086092	biological process	10090	1	1	0.0808608	0.401744	Pln;	Pln|IDBG-151365|ENSMUSG00000038583|18821|;
Regulation of transcription elongation from rna polymerase ii promoter	GO:0034243	biological process	10090	1	1	0.0808608	0.401744	Zmynd11;	Zmynd11|IDBG-129466|ENSMUSG00000021156|66505|;
Regulation of transcription from rna polymerase ii promoter in response to uv-induced dna damage	GO:0010767	biological process	10090	1	1	0.0808608	0.401744	Chek1;	Chek1|IDBG-149248|ENSMUSG00000032113|12649|;
Regulation of transcription involved in anterior/posterior axis specification	GO:0044324	biological process	10090	1	1	0.0808608	0.401744	Ddit3;	Ddit3|IDBG-194880|ENSMUSG00000025408|13198|;
Respiratory burst involved in inflammatory response	GO:0002536	biological process	10090	1	1	0.0808608	0.401744	Prdx2;	Prdx2|IDBG-175630|ENSMUSG00000005161|21672|;
Response to catecholamine	GO:0071869	biological process	10090	1	1	0.0808608	0.401744	Rnls;	Rnls|IDBG-158965|ENSMUSG00000071573|67795|;
Response to cesium ion	GO:0010164	biological process	10090	1	1	0.0808608	0.401744	Cyp2r1;	Cyp2r1|IDBG-207253|ENSMUSG00000030670|244209|;
Response to diuretic	GO:0036270	biological process	10090	1	1	0.0808608	0.401744	Pparg;	Pparg|IDBG-179253|ENSMUSG00000000440|19016|;
Response to external stimulus	GO:0009605	biological process	10090	1	1	0.0808608	0.401744	Eif2ak1;	Eif2ak1|IDBG-207904|ENSMUSG00000029613|15467|;
Response to genistein	GO:0033595	biological process	10090	1	1	0.0808608	0.401744	Cyp11a1;	Cyp11a1|IDBG-171264|ENSMUSG00000032323|13070|;
Response to metformin	GO:1901558	biological process	10090	1	1	0.0808608	0.401744	Pparg;	Pparg|IDBG-179253|ENSMUSG00000000440|19016|;
Response to nitrogen dioxide	GO:0035713	biological process	10090	1	1	0.0808608	0.401744	Tnfsf4;	Tnfsf4|IDBG-201525|ENSMUSG00000026700|22164|;
Ribonucleoprotein granule	GO:0035770	cellular component	10090	1	1	0.0808608	0.401744	Tdrd7;	Tdrd7|IDBG-144670|ENSMUSG00000035517|100121|;
Septin cytoskeleton organization	GO:0032185	biological process	10090	1	1	0.0808608	0.401744	Wdpcp;	Wdpcp|IDBG-153536|ENSMUSG00000020319|216560|;
Sequence-specific dna binding rna polymerase recruiting transcription factor activity	GO:0001011	molecular function	10090	1	1	0.0808608	0.401744	Tcf4;	Tcf4|IDBG-156674|ENSMUSG00000053477|21413|;
Sialate o-acetylesterase activity	GO:0001681	molecular function	10090	1	1	0.0808608	0.401744	Siae;	Siae|IDBG-150542|ENSMUSG00000001942|22619|;
Signal transduction downstream of smoothened	GO:0007227	biological process	10090	1	1	0.0808608	0.401744	Ift122;	Ift122|IDBG-179708|ENSMUSG00000030323|81896|;
Skeletal myofibril assembly	GO:0014866	biological process	10090	1	1	0.0808608	0.401744	Cflar;	Cflar|IDBG-157342|ENSMUSG00000026031|12633|;
Slit diaphragm assembly	GO:0036060	biological process	10090	1	1	0.0808608	0.401744	Ptpro;	Ptpro|IDBG-195285|ENSMUSG00000030223|19277|;
Small conjugating protein-specific protease activity	GO:0019783	molecular function	10090	1	1	0.0808608	0.401744	Ufsp2;	Ufsp2|IDBG-153412|ENSMUSG00000031634|192169|;
Somatostatin receptor binding	GO:0031877	molecular function	10090	1	1	0.0808608	0.401744	Shank1;	Shank1|IDBG-178618|ENSMUSG00000038738|243961|;
Specification of organ identity	GO:0010092	biological process	10090	1	1	0.0808608	0.401744	Tbr1;	Tbr1|IDBG-173844|ENSMUSG00000035033|21375|;
Spindle midzone assembly involved in meiosis	GO:0051257	biological process	10090	1	1	0.0808608	0.401744	Mlh1;	Mlh1|IDBG-202755|ENSMUSG00000032498|17350|;
Spleen trabecula formation	GO:0060345	biological process	10090	1	1	0.0808608	0.401744	Slc40a1;	Slc40a1|IDBG-151280|ENSMUSG00000025993|53945|;
Sterol-transporting atpase activity	GO:0034041	molecular function	10090	1	1	0.0808608	0.401744	Abcg1;	Abcg1|IDBG-163644|ENSMUSG00000024030|11307|;
Sulfur amino acid metabolic process	GO:0000096	biological process	10090	1	1	0.0808608	0.401744	Cacna1a;	Cacna1a|IDBG-174190|ENSMUSG00000034656|12286|;
Suramin binding	GO:0043924	molecular function	10090	1	1	0.0808608	0.401744	Ryr2;	Ryr2|IDBG-129559|ENSMUSG00000021313|20191|;
Synaptonemal complex disassembly	GO:0070194	biological process	10090	1	1	0.0808608	0.401744	Hspa2;	Hspa2|IDBG-150618|ENSMUSG00000059970|15512|;
Trna 3'-trailer cleavage	GO:0042779	biological process	10090	1	1	0.0808608	0.401744	Elac1;	Elac1|IDBG-157606|ENSMUSG00000036941|114615|;
Trna aminoacylation for mitochondrial protein translation	GO:0070127	biological process	10090	1	1	0.0808608	0.401744	Ears2;	Ears2|IDBG-208828|ENSMUSG00000030871|67417|;
Trna methylthiolation	GO:0035600	biological process	10090	1	1	0.0808608	0.401744	Cdkal1;	Cdkal1|IDBG-141263|ENSMUSG00000006191|68916|;
Trna wobble adenosine to inosine editing	GO:0002100	biological process	10090	1	1	0.0808608	0.401744	Adat2;	Adat2|IDBG-134387|ENSMUSG00000019808|66757|;
Threonine transport	GO:0015826	biological process	10090	1	1	0.0808608	0.401744	Slc1a4;	Slc1a4|IDBG-152781|ENSMUSG00000020142|55963|;
Toll-like receptor 11 signaling pathway	GO:0034170	biological process	10090	1	1	0.0808608	0.401744	Tlr11;	Tlr11|IDBG-156030|ENSMUSG00000051969|239081|;
Toll-like receptor 13 signaling pathway	GO:0034178	biological process	10090	1	1	0.0808608	0.401744	Tlr13;	Tlr13|IDBG-166933|ENSMUSG00000033777|279572|;
Trans-golgi network to recycling endosome transport	GO:0044795	biological process	10090	1	1	0.0808608	0.401744	Rab13;	Rab13|IDBG-166105|ENSMUSG00000027935|68328|;
Transcription-dependent tethering of rna polymerase ii gene dna at nuclear periphery	GO:0000972	biological process	10090	1	1	0.0808608	0.401744	Ldb1;	Ldb1|IDBG-171764|ENSMUSG00000025223|16825|;
Translation release factor activity	codon nonspecific	GO:0016150	molecular function	10090	1	1	0.0808608	0.401744	Ict1;	Ict1|IDBG-214293|ENSMUSG00000018858|68572|;
Type b pancreatic cell maturation	GO:0072560	biological process	10090	1	1	0.0808608	0.401744	Rfx3;	Rfx3|IDBG-156327|ENSMUSG00000040929|19726|;
Type i interferon binding	GO:0019962	molecular function	10090	1	1	0.0808608	0.401744	Ifnar2;	Ifnar2|IDBG-175856|ENSMUSG00000022971|15976|;
Type i interferon receptor activity	GO:0004905	molecular function	10090	1	1	0.0808608	0.401744	Ifnar2;	Ifnar2|IDBG-175856|ENSMUSG00000022971|15976|;
Uniporter activity	GO:0015292	molecular function	10090	1	1	0.0808608	0.401744	Ccdc109a;	Ccdc109a|IDBG-153943|ENSMUSG00000009647|215999|;
Uridylate kinase activity	GO:0009041	molecular function	10090	1	1	0.0808608	0.401744	Cmpk2;	Cmpk2|IDBG-131701|ENSMUSG00000020638|22169|;
Viral capsid secondary envelopment	GO:0046745	biological process	10090	1	1	0.0808608	0.401744	Ist1;	Ist1|IDBG-191367|ENSMUSG00000031729|71955|;
Viral release from host cell	GO:0019076	biological process	10090	1	1	0.0808608	0.401744	Ist1;	Ist1|IDBG-191367|ENSMUSG00000031729|71955|;
Xanthine catabolic process	GO:0009115	biological process	10090	1	1	0.0808608	0.401744	Xdh;	Xdh|IDBG-197509|ENSMUSG00000024066|22436|;
Xanthine dehydrogenase activity	GO:0004854	molecular function	10090	1	1	0.0808608	0.401744	Xdh;	Xdh|IDBG-197509|ENSMUSG00000024066|22436|;
Xanthine oxidase activity	GO:0004855	molecular function	10090	1	1	0.0808608	0.401744	Xdh;	Xdh|IDBG-197509|ENSMUSG00000024066|22436|;
Xylosylprotein 4-beta-galactosyltransferase activity	GO:0046525	molecular function	10090	1	1	0.0808608	0.401744	B4galt7;	B4galt7|IDBG-156473|ENSMUSG00000021504|218271|;
C-c chemokine receptor activity	GO:0016493	molecular function	10090	3	13	0.0818837	0.401899	Ccr2; Ccr5; Ccrl2;	Ccr2|IDBG-206567|ENSMUSG00000049103|12772|; Ccr5|IDBG-258112|ENSMUSG00000079227|12774|; Ccrl2|IDBG-202675|ENSMUSG00000043953|54199|;
Rna polymerase ii core promoter proximal region sequence-specific dna binding transcription factor activity	GO:0000982	molecular function	10090	3	13	0.0818837	0.401899	Clock; Irf7; Rbpj;	Clock|IDBG-172856|ENSMUSG00000029238|12753|; Irf7|IDBG-212081|ENSMUSG00000025498|54123|; Rbpj|IDBG-164658|ENSMUSG00000039191|19664|;
Rac guanyl-nucleotide exchange factor activity	GO:0030676	molecular function	10090	3	13	0.0818837	0.401899	Arhgef4; Tiam1; Vav1;	Arhgef4|IDBG-143547|ENSMUSG00000037509|226970|; Tiam1|IDBG-174466|ENSMUSG00000002489|21844|; Vav1|IDBG-194093|ENSMUSG00000034116|22324|;
Axoneme assembly	GO:0035082	biological process	10090	3	13	0.0818837	0.401899	Ak7; Rp1; Rsph1;	Ak7|IDBG-169643|ENSMUSG00000041323|78801|; Rp1|IDBG-131541|ENSMUSG00000025900|19888|; Rsph1|IDBG-164053|ENSMUSG00000024033|22092|;
Chaperone mediated protein folding requiring cofactor	GO:0051085	biological process	10090	3	13	0.0818837	0.401899	Dnajb1; H2-DMb1; Tor3a;	Dnajb1|IDBG-172271|ENSMUSG00000005483|81489|; H2-DMb1|IDBG-252191|ENSMUSG00000079547|14999|; Tor3a|IDBG-200426|ENSMUSG00000060519|30935|;
Dopamine biosynthetic process	GO:0042416	biological process	10090	3	13	0.0818837	0.401899	Nr4a2; Slc6a3; Tgfb2;	Nr4a2|IDBG-171511|ENSMUSG00000026826|18227|; Slc6a3|IDBG-165714|ENSMUSG00000021609|13162|; Tgfb2|IDBG-208111|ENSMUSG00000039239|21808|;
Hydrogen peroxide catabolic process	GO:0042744	biological process	10090	3	13	0.0818837	0.401899	Cat; Prdx2; Prdx3;	Cat|IDBG-193911|ENSMUSG00000027187|12359|; Prdx2|IDBG-175630|ENSMUSG00000005161|21672|; Prdx3|IDBG-181859|ENSMUSG00000024997|11757|;
Mitotic chromosome condensation	GO:0007076	biological process	10090	3	13	0.0818837	0.401899	Ncapg; Ncaph; Smc2;	Ncapg|IDBG-162592|ENSMUSG00000015880|54392|; Ncaph|IDBG-204577|ENSMUSG00000034906|215387|; Smc2|IDBG-147370|ENSMUSG00000028312|14211|;
Regulation of autophagy	GO:0010506	biological process	10090	3	13	0.0818837	0.401899	1110012J17Rik; Iigp1; Ulk2;	1110012J17Rik|IDBG-195483|ENSMUSG00000052105|68617|; Iigp1|IDBG-149755|ENSMUSG00000054072|60440|; Ulk2|IDBG-183710|ENSMUSG00000004798|29869|;
Regulatory region dna binding	GO:0000975	molecular function	10090	3	13	0.0818837	0.401899	Irf1; Irf7; Irf9;	Irf1|IDBG-172251|ENSMUSG00000018899|16362|; Irf7|IDBG-212081|ENSMUSG00000025498|54123|; Irf9|IDBG-164579|ENSMUSG00000002325|16391|;
Synaptic transmission	cholinergic	GO:0007271	biological process	10090	3	13	0.0818837	0.401899	Adora2a; Chrm3; Chrnb2;	Adora2a|IDBG-162633|ENSMUSG00000020178|11540|; Chrm3|IDBG-129548|ENSMUSG00000046159|12671|; Chrnb2|IDBG-164981|ENSMUSG00000027950|11444|;
Transmembrane receptor protein serine/threonine kinase signaling pathway	GO:0007178	biological process	10090	3	13	0.0818837	0.401899	Bmpr2; Myd88; Trps1;	Bmpr2|IDBG-158574|ENSMUSG00000067336|12168|; Myd88|IDBG-204565|ENSMUSG00000032508|17874|; Trps1|IDBG-139644|ENSMUSG00000038679|83925|;
Dna dealkylation involved in dna repair	GO:0006307	biological process	10090	3	7	0.0144151	0.402961	Alkbh2; Alkbh3; Ascc3;	Alkbh2|IDBG-192205|ENSMUSG00000044339|231642|; Alkbh3|IDBG-192856|ENSMUSG00000040174|69113|; Ascc3|IDBG-149559|ENSMUSG00000038774|77987|;
Rna 3'-end processing	GO:0031123	biological process	10090	3	7	0.0144151	0.402961	Lin28a; Papolg; Zcchc6;	Lin28a|IDBG-195575|ENSMUSG00000050966|83557|; Papolg|IDBG-155688|ENSMUSG00000020273|216578|; Zcchc6|IDBG-159120|ENSMUSG00000035248|214290|;
Arachidonic acid binding	GO:0050544	molecular function	10090	3	7	0.0144151	0.402961	S100a8; S100a9; Stx3;	S100a8|IDBG-168077|ENSMUSG00000056054|20201|; S100a9|IDBG-168119|ENSMUSG00000056071|20202|; Stx3|IDBG-147158|ENSMUSG00000041488|20908|;
Chlorophyll biosynthetic process	GO:0015995	biological process	10090	3	7	0.0144151	0.402961	Mcm2; Mcm4; Mcm7;	Mcm2|IDBG-167535|ENSMUSG00000002870|17216|; Mcm4|IDBG-135657|ENSMUSG00000022673|17217|; Mcm7|IDBG-205861|ENSMUSG00000029730|17220|;
Magnesium chelatase activity	GO:0016851	molecular function	10090	3	7	0.0144151	0.402961	Mcm2; Mcm4; Mcm7;	Mcm2|IDBG-167535|ENSMUSG00000002870|17216|; Mcm4|IDBG-135657|ENSMUSG00000022673|17217|; Mcm7|IDBG-205861|ENSMUSG00000029730|17220|;
Negative regulation of inclusion body assembly	GO:0090084	biological process	10090	3	7	0.0144151	0.402961	Dnajb1; Hspa2; Sacs;	Dnajb1|IDBG-172271|ENSMUSG00000005483|81489|; Hspa2|IDBG-150618|ENSMUSG00000059970|15512|; Sacs|IDBG-171013|ENSMUSG00000048279|50720|;
Negative regulation of neuron migration	GO:2001223	biological process	10090	3	7	0.0144151	0.402961	Gnrh1; Olfm1; Srgap2;	Gnrh1|IDBG-176259|ENSMUSG00000015812|14714|; Olfm1|IDBG-151792|ENSMUSG00000026833|56177|; Srgap2|IDBG-191143|ENSMUSG00000026425|14270|;
Negative regulation of protein export from nucleus	GO:0046826	biological process	10090	3	7	0.0144151	0.402961	Rangap1; Sp100; Txn1;	Rangap1|IDBG-165134|ENSMUSG00000022391|19387|; Sp100|IDBG-175861|ENSMUSG00000026222|101055663	20684|; Txn1|IDBG-149997|ENSMUSG00000028367|22166|;
Negative regulation of protein import into nucleus	GO:0042308	biological process	10090	3	7	0.0144151	0.402961	Apod; Gbp4; Mdfic;	Apod|IDBG-152863|ENSMUSG00000022548|11815|; Gbp4|IDBG-255437|ENSMUSG00000079363|17472|; Mdfic|IDBG-128864|ENSMUSG00000041390|16543|;
Peptidyl-diphthamide biosynthetic process from peptidyl-histidine	GO:0017183	biological process	10090	3	7	0.0144151	0.402961	Atpbd4; Dnajc24; Dph5;	Atpbd4|IDBG-197456|ENSMUSG00000057147|66632|; Dnajc24|IDBG-195271|ENSMUSG00000027166|99349|; Dph5|IDBG-189756|ENSMUSG00000033554|69740|;
Peroxiredoxin activity	GO:0051920	molecular function	10090	3	7	0.0144151	0.402961	Prdx2; Prdx3; Prdx6;	Prdx2|IDBG-175630|ENSMUSG00000005161|21672|; Prdx3|IDBG-181859|ENSMUSG00000024997|11757|; Prdx6|IDBG-201492|ENSMUSG00000026701|102642619	11758|;
Photosynthesis	GO:0015979	biological process	10090	3	7	0.0144151	0.402961	Mcm2; Mcm4; Mcm7;	Mcm2|IDBG-167535|ENSMUSG00000002870|17216|; Mcm4|IDBG-135657|ENSMUSG00000022673|17217|; Mcm7|IDBG-205861|ENSMUSG00000029730|17220|;
Positive regulation of dna-templated transcription	elongation	GO:0032786	biological process	10090	3	7	0.0144151	0.402961	Ercc6; Supt4h1; Thoc1;	Ercc6|IDBG-147857|ENSMUSG00000054051|319955|; Supt4h1|IDBG-207622|ENSMUSG00000020485|100041294	20922|; Thoc1|IDBG-128300|ENSMUSG00000024287|225160|;
Positive regulation of ruffle assembly	GO:1900029	biological process	10090	3	7	0.0144151	0.402961	Kras; Nlgn1; Nras;	Kras|IDBG-197719|ENSMUSG00000030265|16653|; Nlgn1|IDBG-133960|ENSMUSG00000063887|192167|; Nras|IDBG-180975|ENSMUSG00000027852|18176|;
Receptor signaling complex scaffold activity	GO:0030159	molecular function	10090	3	7	0.0144151	0.402961	Akap12; Magi2; Shank1;	Akap12|IDBG-131898|ENSMUSG00000038587|83397|; Magi2|IDBG-136973|ENSMUSG00000040003|50791|; Shank1|IDBG-178618|ENSMUSG00000038738|243961|;
Regulation of respiratory gaseous exchange	GO:0043576	biological process	10090	3	7	0.0144151	0.402961	Nr4a2; Pask; Slc5a3;	Nr4a2|IDBG-171511|ENSMUSG00000026826|18227|; Pask|IDBG-182891|ENSMUSG00000026274|269224|; Slc5a3|IDBG-488319|ENSMUSG00000089774|53881|;
Signal recognition particle	GO:0048500	cellular component	10090	3	7	0.0144151	0.402961	Itih5; Srp54b; Srp54c;	Itih5|IDBG-135806|ENSMUSG00000025780|209378|; Srp54b|IDBG-259690|ENSMUSG00000079108|100101806	24067	665155|; Srp54c|IDBG-140541|ENSMUSG00000073079|24067	665155|;
Transformed cell apoptotic process	GO:0006927	biological process	10090	3	7	0.0144151	0.402961	Lta; Rhob; Tnf;	Lta|IDBG-177399|ENSMUSG00000024402|16992|; Rhob|IDBG-128375|ENSMUSG00000054364|11852|; Tnf|IDBG-177358|ENSMUSG00000024401|21926|;
Embryo implantation	GO:0007566	biological process	10090	6	38	0.0825684	0.404037	Bsg; Irg1; Mmp9; Ooep; Reck; Ubtfl1;	Bsg|IDBG-170502|ENSMUSG00000023175|12215|; Irg1|IDBG-184663|ENSMUSG00000022126|16365|; Mmp9|IDBG-212451|ENSMUSG00000017737|17395|; Ooep|IDBG-186706|ENSMUSG00000032346|67968|; Reck|IDBG-142820|ENSMUSG00000028476|53614|; Ubtfl1|IDBG-136266|ENSMUSG00000074502|546118|;
Positive regulation of apoptotic signaling pathway	GO:2001235	biological process	10090	6	38	0.0825684	0.404037	Adora2a; Cradd; Daxx; Mapk8; Myc; Trp53inp1;	Adora2a|IDBG-162633|ENSMUSG00000020178|11540|; Cradd|IDBG-187068|ENSMUSG00000045867|12905|; Daxx|IDBG-168138|ENSMUSG00000002307|13163|; Mapk8|IDBG-148417|ENSMUSG00000021936|26419|; Myc|IDBG-144556|ENSMUSG00000022346|17869|; Trp53inp1|IDBG-129251|ENSMUSG00000028211|60599|;
Positive regulation of cysteine-type endopeptidase activity involved in apoptotic process	GO:0043280	biological process	10090	6	38	0.0825684	0.404037	Bcl2l11; Bmyc; F2r; Myc; Tnf; Tnfsf10;	Bcl2l11|IDBG-205300|ENSMUSG00000027381|12125|; Bmyc|IDBG-147082|ENSMUSG00000049086|107771|; F2r|IDBG-174004|ENSMUSG00000048376|14062|; Myc|IDBG-144556|ENSMUSG00000022346|17869|; Tnf|IDBG-177358|ENSMUSG00000024401|21926|; Tnfsf10|IDBG-134362|ENSMUSG00000039304|22035|;
Nuclear chromatin	GO:0000790	cellular component	10090	16	136	0.0828307	0.404913	Calcoco1; Cebpb; Chaf1a; Chaf1b; Irf1; Ldb1; Mef2a; Pcgf2; Polr3d; Polr3g; Polr3gl; Rfx3; Stat1; Tal1; Ube2a; Zfp385a;	Calcoco1|IDBG-189181|ENSMUSG00000023055|67488|; Cebpb|IDBG-213090|ENSMUSG00000056501|12608|; Chaf1a|IDBG-191494|ENSMUSG00000002835|27221|; Chaf1b|IDBG-178301|ENSMUSG00000022945|110749|; Irf1|IDBG-172251|ENSMUSG00000018899|16362|; Ldb1|IDBG-171764|ENSMUSG00000025223|16825|; Mef2a|IDBG-192076|ENSMUSG00000030557|17258|; Pcgf2|IDBG-210296|ENSMUSG00000018537|22658|; Polr3d|IDBG-178567|ENSMUSG000000007…
5-formyltetrahydrofolate cyclo-ligase activity	GO:0030272	molecular function	10090	2	3	0.0185494	0.406417	Gm2382; Mthfs;	Gm2382|IDBG-254583|ENSMUSG00000079427|100039707|; Mthfs|IDBG-190400|ENSMUSG00000066442|107885|;
Bloc-2 complex	GO:0031084	cellular component	10090	2	3	0.0185494	0.406417	Hps3; Hps6;	Hps3|IDBG-133085|ENSMUSG00000027615|12807|; Hps6|IDBG-171749|ENSMUSG00000074811|20170|;
Caf-1 complex	GO:0033186	cellular component	10090	2	3	0.0185494	0.406417	Chaf1a; Chaf1b;	Chaf1a|IDBG-191494|ENSMUSG00000002835|27221|; Chaf1b|IDBG-178301|ENSMUSG00000022945|110749|;
Rna (guanine-n7)-methylation	GO:0036265	biological process	10090	2	3	0.0185494	0.406417	Mettl1; Rnmt;	Mettl1|IDBG-193991|ENSMUSG00000006732|17299|; Rnmt|IDBG-156446|ENSMUSG00000009535|67897|;
Rna polymerase ii intronic transcription regulatory region sequence-specific dna binding	GO:0001162	molecular function	10090	2	3	0.0185494	0.406417	Hsf2; Smyd3;	Hsf2|IDBG-152298|ENSMUSG00000019878|15500|; Smyd3|IDBG-206887|ENSMUSG00000055067|69726|;
Canonical wnt signaling pathway involved in positive regulation of apoptotic process	GO:0044337	biological process	10090	2	3	0.0185494	0.406417	Apc; Myc;	Apc|IDBG-134573|ENSMUSG00000005871|11789|; Myc|IDBG-144556|ENSMUSG00000022346|17869|;
Endoribonuclease activity	producing 5'-phosphomonoesters	GO:0016891	molecular function	10090	2	3	0.0185494	0.406417	Elac1; Endov;	Elac1|IDBG-157606|ENSMUSG00000036941|114615|; Endov|IDBG-214718|ENSMUSG00000039850|338371|;
Heparan sulfate proteoglycan biosynthetic process	polysaccharide chain biosynthetic process	GO:0015014	biological process	10090	2	3	0.0185494	0.406417	Ext1; Ext2;	Ext1|IDBG-140304|ENSMUSG00000061731|14042|; Ext2|IDBG-192652|ENSMUSG00000027198|14043|;
Hexokinase activity	GO:0004396	molecular function	10090	2	3	0.0185494	0.406417	Hk2; Hk3;	Hk2|IDBG-159047|ENSMUSG00000000628|15277|; Hk3|IDBG-154553|ENSMUSG00000025877|212032|;
Interferon-beta production	GO:0032608	biological process	10090	2	3	0.0185494	0.406417	Irf7; Trim56;	Irf7|IDBG-212081|ENSMUSG00000025498|54123|; Trim56|IDBG-204815|ENSMUSG00000043279|384309|;
Interleukin-8 binding	GO:0019959	molecular function	10090	2	3	0.0185494	0.406417	Cxcr1; Cxcr2;	Cxcr1|IDBG-166431|ENSMUSG00000048480|227288|; Cxcr2|IDBG-166395|ENSMUSG00000026180|12765|;
Negative regulation of action potential	GO:0045759	biological process	10090	2	3	0.0185494	0.406417	Chrnb2; Cnr2;	Chrnb2|IDBG-164981|ENSMUSG00000027950|11444|; Cnr2|IDBG-197357|ENSMUSG00000062585|12802|;
Negative regulation of appetite by leptin-mediated signaling pathway	GO:0038108	biological process	10090	2	3	0.0185494	0.406417	Bbs2; Mkks;	Bbs2|IDBG-181517|ENSMUSG00000031755|67378|; Mkks|IDBG-207925|ENSMUSG00000027274|59030|;
Negative regulation of fibroblast growth factor production	GO:0090272	biological process	10090	2	3	0.0185494	0.406417	Cd59a; Wnt11;	Cd59a|IDBG-194302|ENSMUSG00000032679|12509|; Wnt11|IDBG-200524|ENSMUSG00000015957|22411|;
Negative regulation of type i interferon production	GO:0032480	biological process	10090	2	3	0.0185494	0.406417	Dhx58; Irg1;	Dhx58|IDBG-211512|ENSMUSG00000017830|80861|; Irg1|IDBG-184663|ENSMUSG00000022126|16365|;
Neutrophil mediated killing of gram-negative bacterium	GO:0070945	biological process	10090	2	3	0.0185494	0.406417	Trem1; Trem3;	Trem1|IDBG-189794|ENSMUSG00000042265|58217|; Trem3|IDBG-189808|ENSMUSG00000041754|58218|;
Nuclear matrix anchoring at nuclear membrane	GO:0090292	biological process	10090	2	3	0.0185494	0.406417	Sun1; Sun2;	Sun1|IDBG-206439|ENSMUSG00000036817|77053|; Sun2|IDBG-162524|ENSMUSG00000042524|223697|;
Phosphatidylserine metabolic process	GO:0006658	biological process	10090	2	3	0.0185494	0.406417	Serinc1; Serinc5;	Serinc1|IDBG-152416|ENSMUSG00000019877|56442|; Serinc5|IDBG-172265|ENSMUSG00000021703|218442|;
Positive regulation of atp biosynthetic process	GO:2001171	biological process	10090	2	3	0.0185494	0.406417	Myc; Pid1;	Myc|IDBG-144556|ENSMUSG00000022346|17869|; Pid1|IDBG-174611|ENSMUSG00000045658|98496|;
Positive regulation of mda-5 signaling pathway	GO:1900245	biological process	10090	2	3	0.0185494	0.406417	Ddx60; Dhx58;	Ddx60|IDBG-157673|ENSMUSG00000037921|234311|; Dhx58|IDBG-211512|ENSMUSG00000017830|80861|;
Positive regulation of calcidiol 1-monooxygenase activity	GO:0060559	biological process	10090	2	3	0.0185494	0.406417	Il1b; Tnf;	Il1b|IDBG-205936|ENSMUSG00000027398|16176|; Tnf|IDBG-177358|ENSMUSG00000024401|21926|;
Positive regulation of clathrin-mediated endocytosis	GO:2000370	biological process	10090	2	3	0.0185494	0.406417	Scyl2; Wasl;	Scyl2|IDBG-184428|ENSMUSG00000069539|213326|; Wasl|IDBG-130211|ENSMUSG00000029684|73178|;
Positive regulation of mrna catabolic process	GO:0061014	biological process	10090	2	3	0.0185494	0.406417	Gtpbp1; Zc3hav1;	Gtpbp1|IDBG-162385|ENSMUSG00000042535|14904|; Zc3hav1|IDBG-137011|ENSMUSG00000029826|78781|;
Positive regulation of receptor binding	GO:1900122	biological process	10090	2	3	0.0185494	0.406417	Mmp9; Plcl1;	Mmp9|IDBG-212451|ENSMUSG00000017737|17395|; Plcl1|IDBG-155511|ENSMUSG00000038349|227120|;
Positive regulation of transcription of notch receptor target	GO:0007221	biological process	10090	2	3	0.0185494	0.406417	Rbm15; Rbpj;	Rbm15|IDBG-185199|ENSMUSG00000048109|229700|; Rbpj|IDBG-164658|ENSMUSG00000039191|19664|;
Positive regulation of tyrosine phosphorylation of stat protein	GO:0042531	biological process	10090	2	3	0.0185494	0.406417	Ccl5; Hcls1;	Ccl5|IDBG-205509|ENSMUSG00000035042|20304|; Hcls1|IDBG-158688|ENSMUSG00000022831|15163|;
Pyrimidine nucleotide binding	GO:0019103	molecular function	10090	2	3	0.0185494	0.406417	Nt5c; P2ry6;	Nt5c|IDBG-214315|ENSMUSG00000020736|50773|; P2ry6|IDBG-201747|ENSMUSG00000048779|233571|;
Regulation of response to osmotic stress	GO:0047484	biological process	10090	2	3	0.0185494	0.406417	Gypa; Trpv4;	Gypa|IDBG-170950|ENSMUSG00000051839|14934|; Trpv4|IDBG-192689|ENSMUSG00000014158|63873|;
Regulation of viral entry into host cell	GO:0046596	biological process	10090	2	3	0.0185494	0.406417	Trim25; Trim62;	Trim25|IDBG-208127|ENSMUSG00000000275|217069|; Trim62|IDBG-190191|ENSMUSG00000041000|67525|;
Regulation of viral release from host cell	GO:1902186	biological process	10090	2	3	0.0185494	0.406417	Trim25; Trim62;	Trim25|IDBG-208127|ENSMUSG00000000275|217069|; Trim62|IDBG-190191|ENSMUSG00000041000|67525|;
Release of cytoplasmic sequestered nf-kappab	GO:0008588	biological process	10090	2	3	0.0185494	0.406417	Nlrp12; Trip6;	Nlrp12|IDBG-264083|ENSMUSG00000078817|378425|; Trip6|IDBG-204924|ENSMUSG00000023348|22051|;
Response to interferon-beta	GO:0035456	biological process	10090	2	3	0.0185494	0.406417	Bst2; Xaf1;	Bst2|IDBG-165924|ENSMUSG00000046718|69550|; Xaf1|IDBG-196515|ENSMUSG00000040483|327959|;
Response to type i interferon	GO:0034340	biological process	10090	2	3	0.0185494	0.406417	Isg15; Trim56;	Isg15|IDBG-137564|ENSMUSG00000035692|100038882|; Trim56|IDBG-204815|ENSMUSG00000043279|384309|;
Sequestering of triglyceride	GO:0030730	biological process	10090	2	3	0.0185494	0.406417	Il1b; Tnf;	Il1b|IDBG-205936|ENSMUSG00000027398|16176|; Tnf|IDBG-177358|ENSMUSG00000024401|21926|;
Thioredoxin peroxidase activity	GO:0008379	molecular function	10090	2	3	0.0185494	0.406417	Prdx2; Prdx3;	Prdx2|IDBG-175630|ENSMUSG00000005161|21672|; Prdx3|IDBG-181859|ENSMUSG00000024997|11757|;
Transcription initiation from mitochondrial promoter	GO:0006391	biological process	10090	2	3	0.0185494	0.406417	Gm9897; Tfb2m;	Gm9897|IDBG-132448|ENSMUSG00000053178|208595|; Tfb2m|IDBG-206910|ENSMUSG00000026492|15278|;
Type i interferon signaling pathway	GO:0060337	biological process	10090	2	3	0.0185494	0.406417	Ifitm3; Ifnar2;	Ifitm3|IDBG-211940|ENSMUSG00000025492|66141|; Ifnar2|IDBG-175856|ENSMUSG00000022971|15976|;
Voltage-gated potassium channel activity involved in cardiac muscle cell action potential repolarization	GO:0086008	molecular function	10090	2	3	0.0185494	0.406417	Kcnj2; Kcnq1;	Kcnj2|IDBG-213988|ENSMUSG00000041695|16518|; Kcnq1|IDBG-212698|ENSMUSG00000009545|16535|;
Lipopolysaccharide-mediated signaling pathway	GO:0031663	biological process	10090	6	27	0.0187296	0.406699	Ccl5; Il1b; Mtdh; Myd88; Stat1; Tnf;	Ccl5|IDBG-205509|ENSMUSG00000035042|20304|; Il1b|IDBG-205936|ENSMUSG00000027398|16176|; Mtdh|IDBG-133453|ENSMUSG00000022255|67154|; Myd88|IDBG-204565|ENSMUSG00000032508|17874|; Stat1|IDBG-153162|ENSMUSG00000026104|20846|; Tnf|IDBG-177358|ENSMUSG00000024401|21926|;
Positive regulation of cell cycle	GO:0045787	biological process	10090	6	27	0.0187296	0.406699	Bcl2l11; Ccpg1; Id2; Myc; Tgfb2; Trim21;	Bcl2l11|IDBG-205300|ENSMUSG00000027381|12125|; Ccpg1|IDBG-184065|ENSMUSG00000034563|72278|; Id2|IDBG-131550|ENSMUSG00000020644|15902|; Myc|IDBG-144556|ENSMUSG00000022346|17869|; Tgfb2|IDBG-208111|ENSMUSG00000039239|21808|; Trim21|IDBG-202909|ENSMUSG00000030966|20821|;
Integral component of lumenal side of endoplasmic reticulum membrane	GO:0071556	cellular component	10090	4	12	0.0124395	0.408821	H2-D1; H2-K1; H2-T23; Sppl2a;	H2-D1|IDBG-177614|ENSMUSG00000073411|14964	14980|; H2-K1|IDBG-168781|ENSMUSG00000061232|14972|; H2-T23|IDBG-180286|ENSMUSG00000067212|15040	667803|; Sppl2a|IDBG-204467|ENSMUSG00000027366|66552|;
Positive regulation of synaptic transmission	GABAergic	GO:0032230	biological process	10090	4	12	0.0124395	0.408821	Adora2a; Car2; Car7; Nlgn1;	Adora2a|IDBG-162633|ENSMUSG00000020178|11540|; Car2|IDBG-132074|ENSMUSG00000027562|12349|; Car7|IDBG-185712|ENSMUSG00000031883|12354|; Nlgn1|IDBG-133960|ENSMUSG00000063887|192167|;
Ferrous iron transmembrane transporter activity	GO:0015093	molecular function	10090	5	20	0.0190855	0.408952	Eral1; Gtpbp10; Gtpbp4; Gtpbp8; Mtg1;	Eral1|IDBG-202162|ENSMUSG00000020832|57837|; Gtpbp10|IDBG-132694|ENSMUSG00000040464|207704|; Gtpbp4|IDBG-129234|ENSMUSG00000021149|69237|; Gtpbp8|IDBG-162350|ENSMUSG00000022668|66067|; Mtg1|IDBG-211683|ENSMUSG00000039018|212508|;
Ferrous iron transport	GO:0015684	biological process	10090	5	20	0.0190855	0.408952	Eral1; Gtpbp10; Gtpbp4; Gtpbp8; Mtg1;	Eral1|IDBG-202162|ENSMUSG00000020832|57837|; Gtpbp10|IDBG-132694|ENSMUSG00000040464|207704|; Gtpbp4|IDBG-129234|ENSMUSG00000021149|69237|; Gtpbp8|IDBG-162350|ENSMUSG00000022668|66067|; Mtg1|IDBG-211683|ENSMUSG00000039018|212508|;
Protein k11-linked ubiquitination	GO:0070979	biological process	10090	6	25	0.0128668	0.409046	Anapc1; Cdc16; Ube2a; Ube2c; Ube2h; Ube2w;	Anapc1|IDBG-205382|ENSMUSG00000014355|17222|; Cdc16|IDBG-135835|ENSMUSG00000038416|69957|; Ube2a|IDBG-138469|ENSMUSG00000016308|22209|; Ube2c|IDBG-212316|ENSMUSG00000001403|68612|; Ube2h|IDBG-132729|ENSMUSG00000039159|22214|; Ube2w|IDBG-135309|ENSMUSG00000025939|66799|;
Response to zinc ion	GO:0010043	biological process	10090	6	25	0.0128668	0.409046	Car2; P2rx7; Pln; S100a8; S100a9; Slc18a2;	Car2|IDBG-132074|ENSMUSG00000027562|12349|; P2rx7|IDBG-198410|ENSMUSG00000029468|18439|; Pln|IDBG-151365|ENSMUSG00000038583|18821|; S100a8|IDBG-168077|ENSMUSG00000056054|20201|; S100a9|IDBG-168119|ENSMUSG00000056071|20202|; Slc18a2|IDBG-181070|ENSMUSG00000025094|214084|;
Chemokine-mediated signaling pathway	GO:0070098	biological process	10090	7	33	0.0147396	0.409676	Ccr2; Ccr5; Ccrl2; Cxcl10; Cxcr1; Cxcr2; Cxcr3;	Ccr2|IDBG-206567|ENSMUSG00000049103|12772|; Ccr5|IDBG-258112|ENSMUSG00000079227|12774|; Ccrl2|IDBG-202675|ENSMUSG00000043953|54199|; Cxcl10|IDBG-179916|ENSMUSG00000034855|15945|; Cxcr1|IDBG-166431|ENSMUSG00000048480|227288|; Cxcr2|IDBG-166395|ENSMUSG00000026180|12765|; Cxcr3|IDBG-164788|ENSMUSG00000050232|12766|;
G2 dna damage checkpoint	GO:0031572	biological process	10090	4	21	0.0844123	0.410992	Brcc3; Bre; Chek1; Rint1;	Brcc3|IDBG-157387|ENSMUSG00000031201|210766|; Bre|IDBG-150391|ENSMUSG00000052139|107976|; Chek1|IDBG-149248|ENSMUSG00000032113|12649|; Rint1|IDBG-139819|ENSMUSG00000028999|72772|;
Cellular response to cytokine stimulus	GO:0071345	biological process	10090	4	21	0.0844123	0.410992	4632434I11Rik; Hcls1; Nlrp12; Pid1;	4632434I11Rik|IDBG-199198|ENSMUSG00000030641|74041|; Hcls1|IDBG-158688|ENSMUSG00000022831|15163|; Nlrp12|IDBG-264083|ENSMUSG00000078817|378425|; Pid1|IDBG-174611|ENSMUSG00000045658|98496|;
Cytoplasmic microtubule organization	GO:0031122	biological process	10090	4	21	0.0844123	0.410992	Apc; Dvl1; Hook3; Pcm1;	Apc|IDBG-134573|ENSMUSG00000005871|11789|; Dvl1|IDBG-207981|ENSMUSG00000029071|13542|; Hook3|IDBG-145033|ENSMUSG00000037234|320191|; Pcm1|IDBG-150837|ENSMUSG00000031592|18536|;
Protein palmitoylation	GO:0018345	biological process	10090	4	21	0.0844123	0.410992	Hhat; Zdhhc1; Zdhhc17; Zdhhc23;	Hhat|IDBG-208979|ENSMUSG00000037375|226861|; Zdhhc1|IDBG-187826|ENSMUSG00000039199|70796|; Zdhhc17|IDBG-189959|ENSMUSG00000035798|320150|; Zdhhc23|IDBG-161300|ENSMUSG00000036304|332175|;
Negative regulation of protein kinase activity	GO:0006469	biological process	10090	10	59	0.0190313	0.411414	Adora2a; Dbndd2; Dvl1; Gadd45a; Gadd45b; Nf2; Prkag2; Smyd3; Taf7; Wdr96;	Adora2a|IDBG-162633|ENSMUSG00000020178|11540|; Dbndd2|IDBG-212187|ENSMUSG00000017734|52840|; Dvl1|IDBG-207981|ENSMUSG00000029071|13542|; Gadd45a|IDBG-153723|ENSMUSG00000036390|13197|; Gadd45b|IDBG-176557|ENSMUSG00000015312|17873|; Nf2|IDBG-142996|ENSMUSG00000009073|18016|; Prkag2|IDBG-142303|ENSMUSG00000028944|108099|; Smyd3|IDBG-206887|ENSMUSG00000055067|69726|; Taf7|IDBG-140092|ENSMUSG000000513…	414801|;
Signal transducer activity	GO:0004871	molecular function	10090	26	210	0.0195558	0.41719	Arl8a; Bst2; Clock; Dvl1; Gja6; Gna11; Gnal; Gnb3; Magi2; Mib2; Omp; Pask; Per3; Plcl1; Rgs11; Rnf43; Shisa5; Smc5; Stat1; Stat2; Stat4; Stat5b; Tfg; Ticam2; Vopp1; Zdhhc17;	Arl8a|IDBG-194411|ENSMUSG00000026426|68724|; Bst2|IDBG-165924|ENSMUSG00000046718|69550|; Clock|IDBG-172856|ENSMUSG00000029238|12753|; Dvl1|IDBG-207981|ENSMUSG00000029071|13542|; Gja6|IDBG-183213|ENSMUSG00000055691|414089|; Gna11|IDBG-178777|ENSMUSG00000034781|14672|; Gnal|IDBG-155056|ENSMUSG00000024524|14680|; Gnb3|IDBG-188200|ENSMUSG00000023439|14695|; Magi2|IDBG-136973|ENSMUSG00000040003|50791|…
Heparan sulfate proteoglycan biosynthetic process	GO:0015012	biological process	10090	4	14	0.0220899	0.418075	B3gat3; Dse; Ext1; Ext2;	B3gat3|IDBG-141753|ENSMUSG00000071649|72727|; Dse|IDBG-143644|ENSMUSG00000039497|212898|; Ext1|IDBG-140304|ENSMUSG00000061731|14042|; Ext2|IDBG-192652|ENSMUSG00000027198|14043|;
Hyaluronan metabolic process	GO:0030212	biological process	10090	4	14	0.0220899	0.418075	Habp4; Itih5; Mki67; Pim1;	Habp4|IDBG-161701|ENSMUSG00000021476|56541|; Itih5|IDBG-135806|ENSMUSG00000025780|209378|; Mki67|IDBG-211379|ENSMUSG00000031004|17345|; Pim1|IDBG-160725|ENSMUSG00000024014|18712|;
Negative regulation of lipid catabolic process	GO:0050995	biological process	10090	4	14	0.0220899	0.418075	Il1b; Niacr1; Pde3b; Tnf;	Il1b|IDBG-205936|ENSMUSG00000027398|16176|; Niacr1|IDBG-200062|ENSMUSG00000045502|80885|; Pde3b|IDBG-207234|ENSMUSG00000030671|18576|; Tnf|IDBG-177358|ENSMUSG00000024401|21926|;
Negative regulation of viral release from host cell	GO:1902187	biological process	10090	4	14	0.0220899	0.418075	Trim21; Trim25; Trim26; Trim56;	Trim21|IDBG-202909|ENSMUSG00000030966|20821|; Trim25|IDBG-208127|ENSMUSG00000000275|217069|; Trim26|IDBG-181584|ENSMUSG00000024457|22670|; Trim56|IDBG-204815|ENSMUSG00000043279|384309|;
Protein secretion	GO:0009306	biological process	10090	4	14	0.0220899	0.418075	Arfgap3; Ccdc23; Cxcl10; Gnptab;	Arfgap3|IDBG-168036|ENSMUSG00000054277|66251|; Ccdc23|IDBG-182531|ENSMUSG00000028643|69216|; Cxcl10|IDBG-179916|ENSMUSG00000034855|15945|; Gnptab|IDBG-183343|ENSMUSG00000035311|432486|;
Rna polymerase ii repressing transcription factor binding	GO:0001103	molecular function	10090	6	26	0.0156087	0.419451	Bbs10; Bbs2; Bbs7; Mkks; Rbpj; Tbp;	Bbs10|IDBG-190160|ENSMUSG00000035759|71769|; Bbs2|IDBG-181517|ENSMUSG00000031755|67378|; Bbs7|IDBG-138825|ENSMUSG00000037325|71492|; Mkks|IDBG-207925|ENSMUSG00000027274|59030|; Rbpj|IDBG-164658|ENSMUSG00000039191|19664|; Tbp|IDBG-139921|ENSMUSG00000014767|21374|;
Establishment of protein localization	GO:0045184	biological process	10090	6	26	0.0156087	0.419451	Hinfp; Ist1; Nlgn1; Plekha1; Smyd3; Wdpcp;	Hinfp|IDBG-156397|ENSMUSG00000032119|102423|; Ist1|IDBG-191367|ENSMUSG00000031729|71955|; Nlgn1|IDBG-133960|ENSMUSG00000063887|192167|; Plekha1|IDBG-210859|ENSMUSG00000040268|101476|; Smyd3|IDBG-206887|ENSMUSG00000055067|69726|; Wdpcp|IDBG-153536|ENSMUSG00000020319|216560|;
Condensed chromosome	GO:0000793	cellular component	10090	6	28	0.0222507	0.419485	Hmgb2; Mki67; Mlh1; Mlh3; Ncapg; Smc2;	Hmgb2|IDBG-156235|ENSMUSG00000054717|97165|; Mki67|IDBG-211379|ENSMUSG00000031004|17345|; Mlh1|IDBG-202755|ENSMUSG00000032498|17350|; Mlh3|IDBG-158237|ENSMUSG00000021245|217716|; Ncapg|IDBG-162592|ENSMUSG00000015880|54392|; Smc2|IDBG-147370|ENSMUSG00000028312|14211|;
Membrane depolarization	GO:0051899	biological process	10090	5	19	0.0153112	0.420756	Adora2a; Cacna1a; Chrnb2; P2rx4; P2rx7;	Adora2a|IDBG-162633|ENSMUSG00000020178|11540|; Cacna1a|IDBG-174190|ENSMUSG00000034656|12286|; Chrnb2|IDBG-164981|ENSMUSG00000027950|11444|; P2rx4|IDBG-198527|ENSMUSG00000029470|18438|; P2rx7|IDBG-198410|ENSMUSG00000029468|18439|;
Positive regulation of cytokine production	GO:0001819	biological process	10090	5	19	0.0153112	0.420756	Agpat1; Eif2ak2; Il1f9; Lurap1; Tnf;	Agpat1|IDBG-172282|ENSMUSG00000034254|55979|; Eif2ak2|IDBG-199014|ENSMUSG00000024079|19106|; Il1f9|IDBG-142167|ENSMUSG00000044103|215257|; Lurap1|IDBG-177469|ENSMUSG00000028701|68075|; Tnf|IDBG-177358|ENSMUSG00000024401|21926|;
Negative regulation of protein phosphorylation	GO:0001933	biological process	10090	10	56	0.0134225	0.421206	Arrb1; Dvl1; Gbp4; Ibtk; Impact; Pid1; Prnp; Prr5l; Slfn1; Xdh;	Arrb1|IDBG-200741|ENSMUSG00000018909|109689|; Dvl1|IDBG-207981|ENSMUSG00000029071|13542|; Gbp4|IDBG-255437|ENSMUSG00000079363|17472|; Ibtk|IDBG-188976|ENSMUSG00000035941|108837|; Impact|IDBG-129257|ENSMUSG00000024423|16210|; Pid1|IDBG-174611|ENSMUSG00000045658|98496|; Prnp|IDBG-260830|ENSMUSG00000079037|19122|; Prr5l|IDBG-193288|ENSMUSG00000032841|72446|; Slfn1|IDBG-265148|ENSMUSG00000078763|2055…
Mapk cascade	GO:0000165	biological process	10090	13	83	0.0155139	0.421562	Bmyc; Brap; Ccl5; Dok1; Fgf13; Il1b; Map2k5; Map3k2; Map3k7; Mapk12; Mef2a; Myc; Tnf;	Bmyc|IDBG-147082|ENSMUSG00000049086|107771|; Brap|IDBG-197596|ENSMUSG00000029458|72399|; Ccl5|IDBG-205509|ENSMUSG00000035042|20304|; Dok1|IDBG-159342|ENSMUSG00000068335|13448|; Fgf13|IDBG-147880|ENSMUSG00000031137|14168|; Il1b|IDBG-205936|ENSMUSG00000027398|16176|; Map2k5|IDBG-175216|ENSMUSG00000058444|23938|; Map3k2|IDBG-133552|ENSMUSG00000024383|26405|; Map3k7|IDBG-132962|ENSMUSG00000028284|264…
Cell cycle arrest	GO:0007050	biological process	10090	13	83	0.0155139	0.421562	Apbb1; Apc; Bmyc; Ddit3; Gadd45a; Irf1; Kras; Mll5; Nras; Rprm; Slfn1; Tgfb2; Trp53inp1;	Apbb1|IDBG-204734|ENSMUSG00000037032|11785|; Apc|IDBG-134573|ENSMUSG00000005871|11789|; Bmyc|IDBG-147082|ENSMUSG00000049086|107771|; Ddit3|IDBG-194880|ENSMUSG00000025408|13198|; Gadd45a|IDBG-153723|ENSMUSG00000036390|13197|; Irf1|IDBG-172251|ENSMUSG00000018899|16362|; Kras|IDBG-197719|ENSMUSG00000030265|16653|; Mll5|IDBG-139425|ENSMUSG00000029004|69188|; Nras|IDBG-180975|ENSMUSG00000027852|18176|…
Kinase binding	GO:0019900	molecular function	10090	8	57	0.086709	0.421752	Igsf9b; Klrk1; Per3; Prdx3; Ptpn22; Tax1bp1; Trip6; Wwc2;	Igsf9b|IDBG-146005|ENSMUSG00000034275|235086|; Klrk1|IDBG-192142|ENSMUSG00000030149|27007|; Per3|IDBG-205972|ENSMUSG00000028957|18628|; Prdx3|IDBG-181859|ENSMUSG00000024997|11757|; Ptpn22|IDBG-181952|ENSMUSG00000027843|19260|; Tax1bp1|IDBG-148305|ENSMUSG00000004535|52440|; Trip6|IDBG-204924|ENSMUSG00000023348|22051|; Wwc2|IDBG-154801|ENSMUSG00000031563|52357|;
7s rna binding	GO:0008312	molecular function	10090	3	8	0.021692	0.422039	Itih5; Srp54b; Srp54c;	Itih5|IDBG-135806|ENSMUSG00000025780|209378|; Srp54b|IDBG-259690|ENSMUSG00000079108|100101806	24067	665155|; Srp54c|IDBG-140541|ENSMUSG00000073079|24067	665155|;
B cell apoptotic process	GO:0001783	biological process	10090	3	8	0.021692	0.422039	Bcl2l11; Myc; Traf3ip2;	Bcl2l11|IDBG-205300|ENSMUSG00000027381|12125|; Myc|IDBG-144556|ENSMUSG00000022346|17869|; Traf3ip2|IDBG-144761|ENSMUSG00000019842|103213|;
Ikappab kinase complex	GO:0008385	cellular component	10090	3	8	0.021692	0.422039	Map3k7; Prdx3; Trim40;	Map3k7|IDBG-132962|ENSMUSG00000028284|26409|; Prdx3|IDBG-181859|ENSMUSG00000024997|11757|; Trim40|IDBG-181800|ENSMUSG00000073399|195359|;
Death	GO:0016265	biological process	10090	3	8	0.021692	0.422039	F2r; Nr4a2; Slc18a2;	F2r|IDBG-174004|ENSMUSG00000048376|14062|; Nr4a2|IDBG-171511|ENSMUSG00000026826|18227|; Slc18a2|IDBG-181070|ENSMUSG00000025094|214084|;
Lymphocyte homeostasis	GO:0002260	biological process	10090	3	8	0.021692	0.422039	Bcl2l11; Slc40a1; Spna1;	Bcl2l11|IDBG-205300|ENSMUSG00000027381|12125|; Slc40a1|IDBG-151280|ENSMUSG00000025993|53945|; Spna1|IDBG-206187|ENSMUSG00000026532|20739|;
Negative regulation of skeletal muscle tissue development	GO:0048642	biological process	10090	3	8	0.021692	0.422039	Nras; Tsc22d3; Usp19;	Nras|IDBG-180975|ENSMUSG00000027852|18176|; Tsc22d3|IDBG-174941|ENSMUSG00000031431|14605|; Usp19|IDBG-199980|ENSMUSG00000006676|71472|;
Neutral amino acid transmembrane transporter activity	GO:0015175	molecular function	10090	3	8	0.021692	0.422039	Slc1a4; Slc3a2; Slc43a1;	Slc1a4|IDBG-152781|ENSMUSG00000020142|55963|; Slc3a2|IDBG-140475|ENSMUSG00000010095|17254|; Slc43a1|IDBG-185436|ENSMUSG00000027075|72401|;
Neutrophil activation	GO:0042119	biological process	10090	3	8	0.021692	0.422039	Ccl5; Cxcr2; Mll5;	Ccl5|IDBG-205509|ENSMUSG00000035042|20304|; Cxcr2|IDBG-166395|ENSMUSG00000026180|12765|; Mll5|IDBG-139425|ENSMUSG00000029004|69188|;
Positive regulation of t-helper 1 cell differentiation	GO:0045627	biological process	10090	3	8	0.021692	0.422039	Ccr2; Irf1; Socs5;	Ccr2|IDBG-206567|ENSMUSG00000049103|12772|; Irf1|IDBG-172251|ENSMUSG00000018899|16362|; Socs5|IDBG-201346|ENSMUSG00000037104|56468|;
Positive regulation of chemokine biosynthetic process	GO:0045080	biological process	10090	3	8	0.021692	0.422039	Il1b; Myd88; Tnf;	Il1b|IDBG-205936|ENSMUSG00000027398|16176|; Myd88|IDBG-204565|ENSMUSG00000032508|17874|; Tnf|IDBG-177358|ENSMUSG00000024401|21926|;
Positive regulation of macrophage differentiation	GO:0045651	biological process	10090	3	8	0.021692	0.422039	Csf1; Hcls1; Id2;	Csf1|IDBG-185535|ENSMUSG00000014599|12977|; Hcls1|IDBG-158688|ENSMUSG00000022831|15163|; Id2|IDBG-131550|ENSMUSG00000020644|15902|;
Positive regulation of p38mapk cascade	GO:1900745	biological process	10090	3	8	0.021692	0.422039	Gadd45a; Gadd45b; Xdh;	Gadd45a|IDBG-153723|ENSMUSG00000036390|13197|; Gadd45b|IDBG-176557|ENSMUSG00000015312|17873|; Xdh|IDBG-197509|ENSMUSG00000024066|22436|;
Positive regulation of type i interferon production	GO:0032481	biological process	10090	3	8	0.021692	0.422039	Dhx58; Irf1; Zc3hav1;	Dhx58|IDBG-211512|ENSMUSG00000017830|80861|; Irf1|IDBG-172251|ENSMUSG00000018899|16362|; Zc3hav1|IDBG-137011|ENSMUSG00000029826|78781|;
Purinergic nucleotide receptor activity	GO:0001614	molecular function	10090	3	8	0.021692	0.422039	Niacr1; P2rx4; P2rx7;	Niacr1|IDBG-200062|ENSMUSG00000045502|80885|; P2rx4|IDBG-198527|ENSMUSG00000029470|18438|; P2rx7|IDBG-198410|ENSMUSG00000029468|18439|;
Purinergic nucleotide receptor signaling pathway	GO:0035590	biological process	10090	3	8	0.021692	0.422039	Niacr1; P2rx4; P2rx7;	Niacr1|IDBG-200062|ENSMUSG00000045502|80885|; P2rx4|IDBG-198527|ENSMUSG00000029470|18438|; P2rx7|IDBG-198410|ENSMUSG00000029468|18439|;
Receptor recycling	GO:0001881	biological process	10090	3	8	0.021692	0.422039	Caml; Fam109a; Fam109b;	Caml|IDBG-156532|ENSMUSG00000021501|12328|; Fam109a|IDBG-197799|ENSMUSG00000044134|231717|; Fam109b|IDBG-166787|ENSMUSG00000049687|338368|;
Regulation of epithelial cell differentiation	GO:0030856	biological process	10090	3	8	0.021692	0.422039	Apc; Stat5b; Xdh;	Apc|IDBG-134573|ENSMUSG00000005871|11789|; Stat5b|IDBG-211594|ENSMUSG00000020919|20851|; Xdh|IDBG-197509|ENSMUSG00000024066|22436|;
Response to alkaloid	GO:0043279	biological process	10090	3	8	0.021692	0.422039	Adora2a; Cyp11a1; Myc;	Adora2a|IDBG-162633|ENSMUSG00000020178|11540|; Cyp11a1|IDBG-171264|ENSMUSG00000032323|13070|; Myc|IDBG-144556|ENSMUSG00000022346|17869|;
Positive regulation of interferon-gamma production	GO:0032729	biological process	10090	8	40	0.013393	0.42301	Ccr2; Il18r1; Il1b; Klrk1; Lta; Ticam2; Tnf; Tnfsf4;	Ccr2|IDBG-206567|ENSMUSG00000049103|12772|; Il18r1|IDBG-148535|ENSMUSG00000026070|16182|; Il1b|IDBG-205936|ENSMUSG00000027398|16176|; Klrk1|IDBG-192142|ENSMUSG00000030149|27007|; Lta|IDBG-177399|ENSMUSG00000024402|16992|; Ticam2|IDBG-145267|ENSMUSG00000056130|225471|; Tnf|IDBG-177358|ENSMUSG00000024401|21926|; Tnfsf4|IDBG-201525|ENSMUSG00000026700|22164|;
Peptidyl-tyrosine dephosphorylation	GO:0035335	biological process	10090	14	96	0.022055	0.425697	Acp1; Dusp11; Dusp1; Dusp22; Dusp7; Eya4; Mtmr2; Ptpdc1; Ptpn11; Ptpn14; Ptpn21; Ptpn22; Ptpn4; Ptpro;	Acp1|IDBG-132679|ENSMUSG00000044573|102642088	11431|; Dusp11|IDBG-164256|ENSMUSG00000030002|72102|; Dusp1|IDBG-155234|ENSMUSG00000024190|19252|; Dusp22|IDBG-141692|ENSMUSG00000069255|105352|; Dusp7|IDBG-195946|ENSMUSG00000053716|235584|; Eya4|IDBG-137824|ENSMUSG00000010461|14051|; Mtmr2|IDBG-134064|ENSMUSG00000031918|77116|; Ptpdc1|IDBG-149750|ENSMUSG00000038042|102641818	218232|; Ptpn11|IDBG-196834|ENSMUSG00000043733|19247|; Ptpn14|IDBG-208430|ENSMUSG00000026604|19250|; Ptpn21|IDBG-162482|ENSMUSG00000021009|24000|; Ptpn22|IDBG-181952|ENSMUSG00000027843|19260|; Ptpn4|IDBG-187609|ENSMUSG00000026384|19258|; Ptpro|IDBG-195285|ENSMUSG00000030223|19277|;
Antigen processing and presentation	GO:0019882	biological process	10090	11	69	0.0219829	0.425995	H2-D1; H2-DMb1; H2-K1; H2-Q4; H2-Q6; H2-T22; H2-T23; H2-T24; Psmb8; Psmb9; Relb;	H2-D1|IDBG-177614|ENSMUSG00000073411|14964	14980|; H2-DMb1|IDBG-252191|ENSMUSG00000079547|14999|; H2-K1|IDBG-168781|ENSMUSG00000061232|14972|; H2-Q4|IDBG-177916|ENSMUSG00000035929|15015|; H2-Q6|IDBG-178053|ENSMUSG00000073409|110557	15019|; H2-T22|IDBG-180348|ENSMUSG00000056116|15039	15051|; H2-T23|IDBG-180286|ENSMUSG00000067212|15040	667803|; H2-T24|IDBG-180250|ENSMUSG00000053835|15042|; Psmb8|IDBG-170702|ENSMUSG00000024338|16913|; Psmb9|IDBG-705306|ENSMUSG00000096727|16912|; Relb|IDBG-151419|ENSMUSG00000002983|19698|;
Protein glycosylation	GO:0006486	biological process	10090	16	115	0.0227405	0.427066	B3gat3; B3gnt7; Ext1; Ext2; Extl1; Fut11; Galnt9; Gcnt1; Gcnt2; Ispd; Man1a; Oas2; St3gal6; St8sia6; Stt3b; Uggt2;	B3gat3|IDBG-141753|ENSMUSG00000071649|72727|; B3gnt7|IDBG-254164|ENSMUSG00000079445|227327|; Ext1|IDBG-140304|ENSMUSG00000061731|14042|; Ext2|IDBG-192652|ENSMUSG00000027198|14043|; Extl1|IDBG-196212|ENSMUSG00000028838|56219|; Fut11|IDBG-135921|ENSMUSG00000039357|73068|; Galnt9|IDBG-190008|ENSMUSG00000033316|231605|; Gcnt1|IDBG-150811|ENSMUSG00000038843|14537|; Gcnt2|IDBG-146446|ENSMUSG00000021360…
Cytoplasmic side of plasma membrane	GO:0009898	cellular component	10090	7	35	0.0201572	0.428143	Acp1; Cd2; Chmp4b; Dlg1; Ptpn22; Ptpn4; Rgs2;	Acp1|IDBG-132679|ENSMUSG00000044573|102642088	11431|; Cd2|IDBG-179684|ENSMUSG00000027863|12481|; Chmp4b|IDBG-210469|ENSMUSG00000038467|75608|; Dlg1|IDBG-152959|ENSMUSG00000022770|13383|; Ptpn22|IDBG-181952|ENSMUSG00000027843|19260|; Ptpn4|IDBG-187609|ENSMUSG00000026384|19258|; Rgs2|IDBG-197102|ENSMUSG00000026360|19735|;
Small gtpase mediated signal transduction	GO:0007264	biological process	10090	29	241	0.0203696	0.428908	Arl10; Arl13b; Arl4a; Arl5a; Arl8a; Diras2; Eral1; Gdi2; Gtpbp4; Guf1; Ifi47; Kras; Nkiras1; Nras; Rab13; Rab14; Rab5c; Rala; Ralbp1; Ralgds; Rasgef1a; Rasgrf2; Rhob; Rhot1; Rnd1; Rnd3; Rragb; Tiam1; Vav1;	Arl10|IDBG-153738|ENSMUSG00000025870|56795|; Arl13b|IDBG-170242|ENSMUSG00000022911|68146|; Arl4a|IDBG-136104|ENSMUSG00000047446|11861|; Arl5a|IDBG-170830|ENSMUSG00000036093|75423|; Arl8a|IDBG-194411|ENSMUSG00000026426|68724|; Diras2|IDBG-152667|ENSMUSG00000047842|68203|; Eral1|IDBG-202162|ENSMUSG00000020832|57837|; Gdi2|IDBG-128348|ENSMUSG00000021218|14569|; Gtpbp4|IDBG-129234|ENSMUSG00000021149|…
Regulation of catalytic activity	GO:0050790	biological process	10090	12	77	0.0203129	0.429574	Brcc3; CAAA01154301; Gdi2; Hsp90aa1; Krit1; Ppp2r5c; Prkag2; Psmd2; Ralgds; Rap1gap; Rhpn1; Smtnl1;	Brcc3|IDBG-157387|ENSMUSG00000031201|210766|; CAAA01154301|IDBG-739713|ENSMUSG00000093803|19054|; Gdi2|IDBG-128348|ENSMUSG00000021218|14569|; Hsp90aa1|IDBG-172055|ENSMUSG00000021270|15519|; Krit1|IDBG-131993|ENSMUSG00000000600|79264|; Ppp2r5c|IDBG-171384|ENSMUSG00000017843|26931|; Prkag2|IDBG-142303|ENSMUSG00000028944|108099|; Psmd2|IDBG-145582|ENSMUSG00000006998|21762|; Ralgds|IDBG-152123|ENSMUS…
Negative regulation of cyclin-dependent protein serine/threonine kinase activity	GO:0045736	biological process	10090	5	21	0.0234227	0.429917	Apc; Hexim1; Hexim2; Kat2b; Lats2;	Apc|IDBG-134573|ENSMUSG00000005871|11789|; Hexim1|IDBG-212967|ENSMUSG00000048878|192231|; Hexim2|IDBG-212970|ENSMUSG00000043372|71059|; Kat2b|IDBG-190822|ENSMUSG00000000708|18519|; Lats2|IDBG-168883|ENSMUSG00000021959|50523|;
Negative regulation of signal transduction	GO:0009968	biological process	10090	5	21	0.0234227	0.429917	Brap; Nlrp12; Prr5l; Socs5; Socs6;	Brap|IDBG-197596|ENSMUSG00000029458|72399|; Nlrp12|IDBG-264083|ENSMUSG00000078817|378425|; Prr5l|IDBG-193288|ENSMUSG00000032841|72446|; Socs5|IDBG-201346|ENSMUSG00000037104|56468|; Socs6|IDBG-163115|ENSMUSG00000056153|54607|;
Receptor signaling protein activity	GO:0005057	molecular function	10090	5	21	0.0234227	0.429917	Araf; Dok1; Fcgr2b; Tiam1; Traip;	Araf|IDBG-135379|ENSMUSG00000001127|11836|; Dok1|IDBG-159342|ENSMUSG00000068335|13448|; Fcgr2b|IDBG-203935|ENSMUSG00000026656|14130|; Tiam1|IDBG-174466|ENSMUSG00000002489|21844|; Traip|IDBG-198670|ENSMUSG00000032586|22036|;
4 iron	4 sulfur cluster binding	GO:0051539	molecular function	10090	7	36	0.023328	0.433081	Cdkal1; Ireb2; Narfl; Nubp2; Pole; Rsad1; Rsad2;	Cdkal1|IDBG-141263|ENSMUSG00000006191|68916|; Ireb2|IDBG-167179|ENSMUSG00000032293|64602|; Narfl|IDBG-152948|ENSMUSG00000002280|67563|; Nubp2|IDBG-149551|ENSMUSG00000039183|26426|; Pole|IDBG-189655|ENSMUSG00000007080|18973|; Rsad1|IDBG-209087|ENSMUSG00000039096|237926|; Rsad2|IDBG-131654|ENSMUSG00000020641|58185|;
Positive regulation of inflammatory response	GO:0050729	biological process	10090	7	36	0.023328	0.433081	Ccr2; S100a8; S100a9; Stat5b; Tlr11; Tnf; Tnfsf4;	Ccr2|IDBG-206567|ENSMUSG00000049103|12772|; S100a8|IDBG-168077|ENSMUSG00000056054|20201|; S100a9|IDBG-168119|ENSMUSG00000056071|20202|; Stat5b|IDBG-211594|ENSMUSG00000020919|20851|; Tlr11|IDBG-156030|ENSMUSG00000051969|239081|; Tnf|IDBG-177358|ENSMUSG00000024401|21926|; Tnfsf4|IDBG-201525|ENSMUSG00000026700|22164|;
Scaffold protein binding	GO:0097110	molecular function	10090	7	36	0.023328	0.433081	Kcnq1; Map3k7; P2rx7; Shank1; Trem1; Trem2; Vim;	Kcnq1|IDBG-212698|ENSMUSG00000009545|16535|; Map3k7|IDBG-132962|ENSMUSG00000028284|26409|; P2rx7|IDBG-198410|ENSMUSG00000029468|18439|; Shank1|IDBG-178618|ENSMUSG00000038738|243961|; Trem1|IDBG-189794|ENSMUSG00000042265|58217|; Trem2|IDBG-189871|ENSMUSG00000023992|83433|; Vim|IDBG-137864|ENSMUSG00000026728|22352|;
Lysosomal membrane	GO:0005765	cellular component	10090	26	204	0.0139274	0.434249	3110002H16Rik; Abca5; Ankfy1; Arl8a; Atp6v0a2; Atp6v0a4; Atp6v1a; Atp6v1e1; Dirc2; Egf; Gna11; Gpr137b; Ifitm3; Irgm1; Lmbrd1; March8; Mfsd8; Mios; P2rx4; Rab14; Rab5c; Rragb; Slc15a3; Sppl2a; Tmem175; Znrf2;	3110002H16Rik|IDBG-128823|ENSMUSG00000024410|76482|; Abca5|IDBG-213946|ENSMUSG00000018800|217265|; Ankfy1|IDBG-197054|ENSMUSG00000020790|11736|; Arl8a|IDBG-194411|ENSMUSG00000026426|68724|; Atp6v0a2|IDBG-200994|ENSMUSG00000038023|21871|; Atp6v0a4|IDBG-136603|ENSMUSG00000038600|140494|; Atp6v1a|IDBG-161436|ENSMUSG00000052459|11964|; Atp6v1e1|IDBG-183944|ENSMUSG00000019210|11973|; Dirc2|IDBG-157192…
Double-strand break repair	GO:0006302	biological process	10090	7	48	0.089616	0.435457	Apbb1; Brcc3; Bre; Dtx3l; Parp9; Rad54l; Xrcc4;	Apbb1|IDBG-204734|ENSMUSG00000037032|11785|; Brcc3|IDBG-157387|ENSMUSG00000031201|210766|; Bre|IDBG-150391|ENSMUSG00000052139|107976|; Dtx3l|IDBG-157467|ENSMUSG00000049502|209200|; Parp9|IDBG-157549|ENSMUSG00000022906|80285|; Rad54l|IDBG-177437|ENSMUSG00000028702|19366|; Xrcc4|IDBG-171005|ENSMUSG00000021615|108138|;
Endonuclease activity	GO:0004519	molecular function	10090	5	30	0.0903762	0.437403	Endod1; Endov; Ercc5; N4bp2; Rnasel;	Endod1|IDBG-134393|ENSMUSG00000037419|71946|; Endov|IDBG-214718|ENSMUSG00000039850|338371|; Ercc5|IDBG-150475|ENSMUSG00000026048|22592|; N4bp2|IDBG-166939|ENSMUSG00000037795|333789|; Rnasel|IDBG-199298|ENSMUSG00000066800|24014|;
Intrinsic apoptotic signaling pathway in response to dna damage by p53 class mediator	GO:0042771	biological process	10090	5	30	0.0903762	0.437403	Aen; Bbc3; Pgap2; Ppp2r5c; Shisa5;	Aen|IDBG-193491|ENSMUSG00000030609|68048|; Bbc3|IDBG-146380|ENSMUSG00000002083|170770|; Pgap2|IDBG-202705|ENSMUSG00000030990|233575|; Ppp2r5c|IDBG-171384|ENSMUSG00000017843|26931|; Shisa5|IDBG-201052|ENSMUSG00000025647|66940|;
Regulation of protein kinase activity	GO:0045859	biological process	10090	5	30	0.0903762	0.437403	Cks1b; Cks2; Elp4; Fgr; Tspyl2;	Cks1b|IDBG-164476|ENSMUSG00000028044|102640775	54124|; Cks2|IDBG-132350|ENSMUSG00000062248|102638700	102641603	102643116	66197|; Elp4|IDBG-195192|ENSMUSG00000027167|77766|; Fgr|IDBG-194595|ENSMUSG00000028874|14191|; Tspyl2|IDBG-180325|ENSMUSG00000041096|52808|;
Ribosome binding	GO:0043022	molecular function	10090	5	30	0.0903762	0.437403	Dnajc1; Guf1; Naa15; Pttg1; Sec61a2;	Dnajc1|IDBG-139496|ENSMUSG00000026740|13418|; Guf1|IDBG-168483|ENSMUSG00000029208|231279|; Naa15|IDBG-142938|ENSMUSG00000063273|74838|; Pttg1|IDBG-163985|ENSMUSG00000020415|30939|; Sec61a2|IDBG-134544|ENSMUSG00000025816|57743|;
Cajal body	GO:0015030	cellular component	10090	6	39	0.0912438	0.438547	Coil; Frg1; Hinfp; Nolc1; Oip5; Tgs1;	Coil|IDBG-208100|ENSMUSG00000033983|12812|; Frg1|IDBG-151308|ENSMUSG00000031590|14300|; Hinfp|IDBG-156397|ENSMUSG00000032119|102423|; Nolc1|IDBG-172049|ENSMUSG00000015176|70769|; Oip5|IDBG-170531|ENSMUSG00000072980|70645|; Tgs1|IDBG-128351|ENSMUSG00000028233|116940|;
Erythrocyte differentiation	GO:0030218	biological process	10090	6	39	0.0912438	0.438547	Dyrk3; Gata1; Hcls1; Mll5; Tal1; Trim10;	Dyrk3|IDBG-190783|ENSMUSG00000016526|226419|; Gata1|IDBG-129965|ENSMUSG00000031162|14460|; Hcls1|IDBG-158688|ENSMUSG00000022831|15163|; Mll5|IDBG-139425|ENSMUSG00000029004|69188|; Tal1|IDBG-175763|ENSMUSG00000028717|21349|; Trim10|IDBG-181690|ENSMUSG00000073400|19824|;
Negative regulation of extrinsic apoptotic signaling pathway	GO:2001237	biological process	10090	6	39	0.0912438	0.438547	Prdx2; Sgms1; Sh3rf1; Tnfsf4; Yap1; Zmynd11;	Prdx2|IDBG-175630|ENSMUSG00000005161|21672|; Sgms1|IDBG-158524|ENSMUSG00000040451|208449|; Sh3rf1|IDBG-157099|ENSMUSG00000031642|59009|; Tnfsf4|IDBG-201525|ENSMUSG00000026700|22164|; Yap1|IDBG-133275|ENSMUSG00000053110|22601|; Zmynd11|IDBG-129466|ENSMUSG00000021156|66505|;
Protein kinase c binding	GO:0005080	molecular function	10090	6	39	0.0912438	0.438547	Adam9; Marcks; Pdlim5; Pea15a; Sqstm1; Trpv4;	Adam9|IDBG-143125|ENSMUSG00000031555|11502|; Marcks|IDBG-144103|ENSMUSG00000069662|17118|; Pdlim5|IDBG-197000|ENSMUSG00000028273|56376|; Pea15a|IDBG-205249|ENSMUSG00000013698|18611|; Sqstm1|IDBG-168358|ENSMUSG00000015837|18412|; Trpv4|IDBG-192689|ENSMUSG00000014158|63873|;
Social behavior	GO:0035176	biological process	10090	6	39	0.0912438	0.438547	Chrnb2; Dvl1; Kras; Mkks; Nras; Shank1;	Chrnb2|IDBG-164981|ENSMUSG00000027950|11444|; Dvl1|IDBG-207981|ENSMUSG00000029071|13542|; Kras|IDBG-197719|ENSMUSG00000030265|16653|; Mkks|IDBG-207925|ENSMUSG00000027274|59030|; Nras|IDBG-180975|ENSMUSG00000027852|18176|; Shank1|IDBG-178618|ENSMUSG00000038738|243961|;
Chromatin binding	GO:0003682	molecular function	10090	37	365	0.0910779	0.439923	2810417H13Rik; Apbb1; Arid3a; Atrx; Atxn7; Bap1; CAAA01154301; Calcoco1; Cebpb; Dnajc1; Dnmt1; Ercc6; Gata1; Hells; Hinfp; Hmgn5; Ldb1; Maz; Mef2a; Mier3; Mlh3; Pbx2; Pcgf2; Pole; Polr3d; Pparg; Rbpj; Sin3b; Ssbp1; Stat5b; Tal1; Tle1; Tle4; Yap1; Zfp386; Zfp932; Zkscan3;	2810417H13Rik|IDBG-178507|ENSMUSG00000040204|68026|; Apbb1|IDBG-204734|ENSMUSG00000037032|11785|; Arid3a|IDBG-171662|ENSMUSG00000019564|13496|; Atrx|IDBG-166501|ENSMUSG00000031229|22589|; Atxn7|IDBG-132631|ENSMUSG00000021738|246103|; Bap1|IDBG-145802|ENSMUSG00000021901|104416|; CAAA01154301|IDBG-739713|ENSMUSG00000093803|19054|; Calcoco1|IDBG-189181|ENSMUSG00000023055|67488|; Cebpb|IDBG-213090|EN…
Chemotaxis	GO:0006935	biological process	10090	10	77	0.0910091	0.440028	Ccr5; Ccrl2; Cmtm6; Cxcl10; Cxcr1; Cxcr2; Fpr1; Fpr2; Gpr77; S1pr1;	Ccr5|IDBG-258112|ENSMUSG00000079227|12774|; Ccrl2|IDBG-202675|ENSMUSG00000043953|54199|; Cmtm6|IDBG-203617|ENSMUSG00000032434|67213|; Cxcl10|IDBG-179916|ENSMUSG00000034855|15945|; Cxcr1|IDBG-166431|ENSMUSG00000048480|227288|; Cxcr2|IDBG-166395|ENSMUSG00000026180|12765|; Fpr1|IDBG-141074|ENSMUSG00000045551|14293|; Fpr2|IDBG-141095|ENSMUSG00000052270|14289|; Gpr77|IDBG-146283|ENSMUSG00000074361|319…
Poly(a) rna binding	GO:0044822	molecular function	10090	94	951	0.0240756	0.440239	1110012J17Rik; Aldh18a1; Ankrd17; Ascc3; Bst2; Ccdc124; Cpsf6; Cstf2t; Dcaf13; Ddx10; Ddx24; Ddx39; Ddx50; Dhx33; Dhx38; Dhx8; Dusp11; Eif2ak2; Eif2c3; Eral1; Fndc3a; Frg1; Gdi2; Gltscr2; Gspt1; Gspt2; Gtl3; Gtpbp10; Gtpbp1; Gtpbp4; Hist1h1e; Hmgb2; Hmgn5; Hnrnph1; Hnrnpr; Hsp90aa1; Hsp90ab1; Huwe1; Ifit2; Immt; Ktn1; Maz; Mki67; Mrpl54; Mrps9; Mtap4; Mtdh; Myo5a; Naa15; Nmd3; Nolc1; Npm3; Oasl1;…	1110012J17Rik|IDBG-195483|ENSMUSG00000052105|68617|; Aldh18a1|IDBG-164820|ENSMUSG00000025007|56454|; Ankrd17|IDBG-178064|ENSMUSG00000055204|81702|; Ascc3|IDBG-149559|ENSMUSG00000038774|77987|; Bst2|IDBG-165924|ENSMUSG00000046718|69550|; Ccdc124|IDBG-164677|ENSMUSG00000007721|234388|; Cpsf6|IDBG-191782|ENSMUSG00000055531|432508|; Cstf2t|IDBG-158337|ENSMUSG00000053536|83410|; Dcaf13|IDBG-136816|ENS…	67222|; Srrm1|IDBG-196857|ENSMUSG00000028809|51796|; Ssbp1|IDBG-139079|ENSMUSG00000029911|381760|; Tbl3|IDBG-148908|ENSMUSG00000040688|213773|; Tfb1m|IDBG-132697|ENSMUSG00000036983|224481|; Tnpo1|IDBG-176091|ENSMUSG00000009470|238799|; Trim25|IDBG-208127|ENSMUSG00000000275|217069|; Trim56|IDBG-204815|ENSMUSG00000043279|384309|; Trip6|IDBG-204924|ENSMUSG00000023348|22051|; Txn1|IDBG-149997|ENSMUSG…	93765|; Ylpm1|IDBG-157560|ENSMUSG00000021244|56531|; Ythdc1|IDBG-175555|ENSMUSG00000035851|231386|; Ythdc2|IDBG-144657|ENSMUSG00000034653|240255|; Zc3h8|IDBG-205606|ENSMUSG00000027387|57432|; Zc3hav1|IDBG-137011|ENSMUSG00000029826|78781|; Zcchc6|IDBG-159120|ENSMUSG00000035248|214290|; Zcchc7|IDBG-143541|ENSMUSG00000035649|319885|; Zcrb1|IDBG-176703|ENSMUSG00000022635|67197|; Zfc3h1|IDBG-190858|EN…
Cell proliferation	GO:0008283	biological process	10090	21	191	0.0927781	0.445481	Alkbh3; Appl1; Appl2; Ascc3; Col4a3bp; Csf1; Glul; Hlcs; Ifnar2; Lta; Mcm7; Mki67; Mtap7; Mvp; Myc; Pim1; Polr3g; Rhbdf1; Stat4; Tnf; Yap1;	Alkbh3|IDBG-192856|ENSMUSG00000040174|69113|; Appl1|IDBG-140679|ENSMUSG00000040760|72993|; Appl2|IDBG-180303|ENSMUSG00000020263|216190|; Ascc3|IDBG-149559|ENSMUSG00000038774|77987|; Col4a3bp|IDBG-174712|ENSMUSG00000021669|68018|; Csf1|IDBG-185535|ENSMUSG00000014599|12977|; Glul|IDBG-199433|ENSMUSG00000026473|14645|; Hlcs|IDBG-178454|ENSMUSG00000040820|110948|; Ifnar2|IDBG-175856|ENSMUSG0000002297…
Response to lipopolysaccharide	GO:0032496	biological process	10090	21	162	0.0212527	0.445574	Cebpb; Cnr2; Cxcl10; F2r; Fos; Il18bp; Il1b; Il1rn; Irg1; Lta; Myd88; Otud5; P2rx7; Prdx2; Prdx3; Ptger3; S100a8; S100a9; Stat1; Stat5b; Tnf;	Cebpb|IDBG-213090|ENSMUSG00000056501|12608|; Cnr2|IDBG-197357|ENSMUSG00000062585|12802|; Cxcl10|IDBG-179916|ENSMUSG00000034855|15945|; F2r|IDBG-174004|ENSMUSG00000048376|14062|; Fos|IDBG-158538|ENSMUSG00000021250|14281|; Il18bp|IDBG-202395|ENSMUSG00000070427|16068|; Il1b|IDBG-205936|ENSMUSG00000027398|16176|; Il1rn|IDBG-142372|ENSMUSG00000026981|16181|; Irg1|IDBG-184663|ENSMUSG00000022126|16365|;…
Autophagy	GO:0006914	biological process	10090	12	75	0.0167392	0.447359	3110043O21Rik; Atg14; Atg4a; Atg4c; Irgm1; Pik3cb; S100a8; S100a9; Sqstm1; Trp53inp1; Ulk2; Zkscan3;	3110043O21Rik|IDBG-135710|ENSMUSG00000028300|73205|; Atg14|IDBG-154583|ENSMUSG00000037526|100504663|; Atg4a|IDBG-254856|ENSMUSG00000079418|666468|; Atg4c|IDBG-166313|ENSMUSG00000028550|242557|; Irgm1|IDBG-166425|ENSMUSG00000046879|15944|; Pik3cb|IDBG-192637|ENSMUSG00000032462|74769|; S100a8|IDBG-168077|ENSMUSG00000056054|20201|; S100a9|IDBG-168119|ENSMUSG00000056071|20202|; Sqstm1|IDBG-168358|ENS…
Fanconi anaemia nuclear complex	GO:0043240	cellular component	10090	4	13	0.0168359	0.447486	Fanca; Fancb; Fance; Stra13;	Fanca|IDBG-198733|ENSMUSG00000032815|14087|; Fancb|IDBG-185047|ENSMUSG00000047757|237211|; Fance|IDBG-158146|ENSMUSG00000007570|72775|; Stra13|IDBG-214882|ENSMUSG00000025144|20892|;
Positive regulation of multicellular organism growth	GO:0040018	biological process	10090	7	34	0.0172995	0.457308	Bbs2; Csf1; Dlg1; Gpr21; Mkks; Slc6a3; Stat5b;	Bbs2|IDBG-181517|ENSMUSG00000031755|67378|; Csf1|IDBG-185535|ENSMUSG00000014599|12977|; Dlg1|IDBG-152959|ENSMUSG00000022770|13383|; Gpr21|IDBG-166097|ENSMUSG00000053164|338346|; Mkks|IDBG-207925|ENSMUSG00000027274|59030|; Slc6a3|IDBG-165714|ENSMUSG00000021609|13162|; Stat5b|IDBG-211594|ENSMUSG00000020919|20851|;
Dephosphorylation	GO:0016311	biological process	10090	21	192	0.0966347	0.463542	Cpped1; Dusp11; Dusp1; Dusp22; Dusp7; Mtmr2; Nt5c; Nt5c3; Pfkfb4; Phlpp1; Ppp1r3d; Ppp3cc; Ptpdc1; Ptpn11; Ptpn14; Ptpn21; Ptpn22; Ptpn4; Ptpro; Styx; Synj2;	Cpped1|IDBG-133470|ENSMUSG00000065979|223978|; Dusp11|IDBG-164256|ENSMUSG00000030002|72102|; Dusp1|IDBG-155234|ENSMUSG00000024190|19252|; Dusp22|IDBG-141692|ENSMUSG00000069255|105352|; Dusp7|IDBG-195946|ENSMUSG00000053716|235584|; Mtmr2|IDBG-134064|ENSMUSG00000031918|77116|; Nt5c|IDBG-214315|ENSMUSG00000020736|50773|; Nt5c3|IDBG-150801|ENSMUSG00000029780|107569|; Pfkfb4|IDBG-200964|ENSMUSG0000002…	218232|; Ptpn11|IDBG-196834|ENSMUSG00000043733|19247|; Ptpn14|IDBG-208430|ENSMUSG00000026604|19250|; Ptpn21|IDBG-162482|ENSMUSG00000021009|24000|; Ptpn22|IDBG-181952|ENSMUSG00000027843|19260|; Ptpn4|IDBG-187609|ENSMUSG00000026384|19258|; Ptpro|IDBG-195285|ENSMUSG00000030223|19277|; Styx|IDBG-153214|ENSMUSG00000053205|56291|; Synj2|IDBG-133244|ENSMUSG00000023805|20975|;
Leydig cell differentiation	GO:0033327	biological process	10090	3	14	0.0981911	0.463691	Cyp11a1; Mtap7; Plekha1;	Cyp11a1|IDBG-171264|ENSMUSG00000032323|13070|; Mtap7|IDBG-136420|ENSMUSG00000019996|17761|; Plekha1|IDBG-210859|ENSMUSG00000040268|101476|;
Myd88-dependent toll-like receptor signaling pathway	GO:0002755	biological process	10090	3	14	0.0981911	0.463691	Myd88; Tlr11; Tlr13;	Myd88|IDBG-204565|ENSMUSG00000032508|17874|; Tlr11|IDBG-156030|ENSMUSG00000051969|239081|; Tlr13|IDBG-166933|ENSMUSG00000033777|279572|;
Rac gtpase activator activity	GO:0030675	molecular function	10090	3	14	0.0981911	0.463691	Arhgap15; Ralbp1; Srgap2;	Arhgap15|IDBG-168042|ENSMUSG00000049744|76117|; Ralbp1|IDBG-195143|ENSMUSG00000024096|19765|; Srgap2|IDBG-191143|ENSMUSG00000026425|14270|;
Antigen processing and presentation of exogenous peptide antigen via mhc class ii	GO:0019886	biological process	10090	3	14	0.0981911	0.463691	Ctse; Fcgr2b; H2-DMb1;	Ctse|IDBG-191348|ENSMUSG00000004552|13034|; Fcgr2b|IDBG-203935|ENSMUSG00000026656|14130|; H2-DMb1|IDBG-252191|ENSMUSG00000079547|14999|;
Cellular defense response	GO:0006968	biological process	10090	3	14	0.0981911	0.463691	B2m; Ccr2; Cxcr2;	B2m|IDBG-202736|ENSMUSG00000060802|12010|; Ccr2|IDBG-206567|ENSMUSG00000049103|12772|; Cxcr2|IDBG-166395|ENSMUSG00000026180|12765|;
Endocytic recycling	GO:0032456	biological process	10090	3	14	0.0981911	0.463691	Rab13; Rab14; Slc18a2;	Rab13|IDBG-166105|ENSMUSG00000027935|68328|; Rab14|IDBG-164259|ENSMUSG00000026878|68365|; Slc18a2|IDBG-181070|ENSMUSG00000025094|214084|;
Exocyst	GO:0000145	cellular component	10090	3	14	0.0981911	0.463691	Exoc3; Exoc6b; Tnfaip2;	Exoc3|IDBG-167158|ENSMUSG00000034152|211446|; Exoc6b|IDBG-162742|ENSMUSG00000033769|75914|; Tnfaip2|IDBG-173100|ENSMUSG00000021281|21928|;
Ferrous iron binding	GO:0008198	molecular function	10090	3	14	0.0981911	0.463691	Alkbh2; Alkbh3; Dnajc24;	Alkbh2|IDBG-192205|ENSMUSG00000044339|231642|; Alkbh3|IDBG-192856|ENSMUSG00000040174|69113|; Dnajc24|IDBG-195271|ENSMUSG00000027166|99349|;
Mrna catabolic process	GO:0006402	biological process	10090	3	14	0.0981911	0.463691	Dcp2; Eif2c3; Zfp36l2;	Dcp2|IDBG-144524|ENSMUSG00000024472|70640|; Eif2c3|IDBG-188535|ENSMUSG00000028842|214150|; Zfp36l2|IDBG-200463|ENSMUSG00000045817|12193|;
Organ growth	GO:0035265	biological process	10090	3	14	0.0981911	0.463691	Ly6e; Mtap7; Ptpn11;	Ly6e|IDBG-150534|ENSMUSG00000022587|17069|; Mtap7|IDBG-136420|ENSMUSG00000019996|17761|; Ptpn11|IDBG-196834|ENSMUSG00000043733|19247|;
Positive regulation of innate immune response	GO:0045089	biological process	10090	3	14	0.0981911	0.463691	Polr3c; Polr3d; Polr3g;	Polr3c|IDBG-176295|ENSMUSG00000028099|74414|; Polr3d|IDBG-178567|ENSMUSG00000000776|67065|; Polr3g|IDBG-170102|ENSMUSG00000035834|67486|;
Proton-transporting atpase activity	rotational mechanism	GO:0046961	molecular function	10090	3	14	0.0981911	0.463691	Atp6v1a; Atp6v1e1; Rap1gds1;	Atp6v1a|IDBG-161436|ENSMUSG00000052459|11964|; Atp6v1e1|IDBG-183944|ENSMUSG00000019210|11973|; Rap1gds1|IDBG-196750|ENSMUSG00000028149|229877|;
Regulation of g1/s transition of mitotic cell cycle	GO:2000045	biological process	10090	3	14	0.0981911	0.463691	Bid; Id2; Pid1;	Bid|IDBG-184076|ENSMUSG00000004446|12122|; Id2|IDBG-131550|ENSMUSG00000020644|15902|; Pid1|IDBG-174611|ENSMUSG00000045658|98496|;
Homeostasis of number of cells within a tissue	GO:0048873	biological process	10090	4	22	0.0968711	0.463761	Csf1; F2r; P2rx7; Tex15;	Csf1|IDBG-185535|ENSMUSG00000014599|12977|; F2r|IDBG-174004|ENSMUSG00000048376|14062|; P2rx7|IDBG-198410|ENSMUSG00000029468|18439|; Tex15|IDBG-147540|ENSMUSG00000009628|104271|;
Phototransduction	GO:0007602	biological process	10090	4	22	0.0968711	0.463761	Arrb1; Cds2; Pde6d; Tub;	Arrb1|IDBG-200741|ENSMUSG00000018909|109689|; Cds2|IDBG-207331|ENSMUSG00000058793|110911|; Pde6d|IDBG-177111|ENSMUSG00000026239|18582|; Tub|IDBG-206024|ENSMUSG00000031028|22141|;
9-cis-retinoic acid biosynthetic process	GO:0042904	biological process	10090	2	7	0.10448	0.464103	Aldh1a1; Dhrs9;	Aldh1a1|IDBG-151900|ENSMUSG00000053279|11668|; Dhrs9|IDBG-176180|ENSMUSG00000027068|241452|;
Adp-ribosylation factor binding	GO:0030306	molecular function	10090	2	7	0.10448	0.464103	Grasp; Rab11fip4;	Grasp|IDBG-185595|ENSMUSG00000000531|56149|; Rab11fip4|IDBG-203658|ENSMUSG00000017639|268451|;
Amp-activated protein kinase activity	GO:0004679	molecular function	10090	2	7	0.10448	0.464103	Prkab2; Prkag2;	Prkab2|IDBG-177135|ENSMUSG00000038205|108097|; Prkag2|IDBG-142303|ENSMUSG00000028944|108099|;
Cdc73/paf1 complex	GO:0016593	cellular component	10090	2	7	0.10448	0.464103	Leo1; Rtf1;	Leo1|IDBG-185177|ENSMUSG00000042487|235497|; Rtf1|IDBG-199843|ENSMUSG00000027304|76246|;
Dna damage induced protein phosphorylation	GO:0006975	biological process	10090	2	7	0.10448	0.464103	Chek1; Yap1;	Chek1|IDBG-149248|ENSMUSG00000032113|12649|; Yap1|IDBG-133275|ENSMUSG00000053110|22601|;
Igg binding	GO:0019864	molecular function	10090	2	7	0.10448	0.464103	Fcgr1; Fcgr2b;	Fcgr1|IDBG-175237|ENSMUSG00000015947|14129|; Fcgr2b|IDBG-203935|ENSMUSG00000026656|14130|;
Notch signaling involved in heart development	GO:0061314	biological process	10090	2	7	0.10448	0.464103	Dll1; Galnt11;	Dll1|IDBG-139653|ENSMUSG00000014773|13388|; Galnt11|IDBG-142717|ENSMUSG00000038072|231050|;
Schwann cell differentiation	GO:0014037	biological process	10090	2	7	0.10448	0.464103	Cyp11a1; Nab2;	Cyp11a1|IDBG-171264|ENSMUSG00000032323|13070|; Nab2|IDBG-195715|ENSMUSG00000025402|17937|;
T-helper 1 type immune response	GO:0042088	biological process	10090	2	7	0.10448	0.464103	Il18bp; Relb;	Il18bp|IDBG-202395|ENSMUSG00000070427|16068|; Relb|IDBG-151419|ENSMUSG00000002983|19698|;
Uv-damage excision repair	GO:0070914	biological process	10090	2	7	0.10448	0.464103	Ddb1; Hist3h2a;	Ddb1|IDBG-144530|ENSMUSG00000024740|13194|; Hist3h2a|IDBG-263737|ENSMUSG00000078851|319162|;
Artery smooth muscle contraction	GO:0014824	biological process	10090	2	7	0.10448	0.464103	Bbs2; Mkks;	Bbs2|IDBG-181517|ENSMUSG00000031755|67378|; Mkks|IDBG-207925|ENSMUSG00000027274|59030|;
Asymmetric synapse	GO:0032279	cellular component	10090	2	7	0.10448	0.464103	Adora2a; Chrm3;	Adora2a|IDBG-162633|ENSMUSG00000020178|11540|; Chrm3|IDBG-129548|ENSMUSG00000046159|12671|;
Atrioventricular canal development	GO:0036302	biological process	10090	2	7	0.10448	0.464103	Ptpn11; Rbpj;	Ptpn11|IDBG-196834|ENSMUSG00000043733|19247|; Rbpj|IDBG-164658|ENSMUSG00000039191|19664|;
Cell projection membrane	GO:0031253	cellular component	10090	2	7	0.10448	0.464103	Apc; Dlg1;	Apc|IDBG-134573|ENSMUSG00000005871|11789|; Dlg1|IDBG-152959|ENSMUSG00000022770|13383|;
Chloride transmembrane transporter activity	GO:0015108	molecular function	10090	2	7	0.10448	0.464103	Cftr; Slc4a1;	Cftr|IDBG-129229|ENSMUSG00000041301|12638|; Slc4a1|IDBG-212590|ENSMUSG00000006574|20533|;
Chromatin assembly	GO:0031497	biological process	10090	2	7	0.10448	0.464103	Chaf1a; Chaf1b;	Chaf1a|IDBG-191494|ENSMUSG00000002835|27221|; Chaf1b|IDBG-178301|ENSMUSG00000022945|110749|;
Dendrite terminus	GO:0044292	cellular component	10090	2	7	0.10448	0.464103	Ift57; Rgs11;	Ift57|IDBG-165056|ENSMUSG00000032965|73916|; Rgs11|IDBG-154931|ENSMUSG00000024186|50782|;
Endodermal cell fate commitment	GO:0001711	biological process	10090	2	7	0.10448	0.464103	Leo1; Rtf1;	Leo1|IDBG-185177|ENSMUSG00000042487|235497|; Rtf1|IDBG-199843|ENSMUSG00000027304|76246|;
Exit from mitosis	GO:0010458	biological process	10090	2	7	0.10448	0.464103	Eps8; Ube2c;	Eps8|IDBG-195386|ENSMUSG00000015766|13860|; Ube2c|IDBG-212316|ENSMUSG00000001403|68612|;
Extracellular atp-gated cation channel activity	GO:0004931	molecular function	10090	2	7	0.10448	0.464103	P2rx4; P2rx7;	P2rx4|IDBG-198527|ENSMUSG00000029470|18438|; P2rx7|IDBG-198410|ENSMUSG00000029468|18439|;
Gene silencing	GO:0016458	biological process	10090	2	7	0.10448	0.464103	Dnmt1; Kcnq1;	Dnmt1|IDBG-138141|ENSMUSG00000004099|13433|; Kcnq1|IDBG-212698|ENSMUSG00000009545|16535|;
Granzyme-mediated apoptotic signaling pathway	GO:0008626	biological process	10090	2	7	0.10448	0.464103	Gzmb; Mcpt8;	Gzmb|IDBG-167001|ENSMUSG00000015437|14939|; Mcpt8|IDBG-166670|ENSMUSG00000022157|17231|;
Interleukin-1 beta production	GO:0032611	biological process	10090	2	7	0.10448	0.464103	Il1b; Nlrp1b;	Il1b|IDBG-205936|ENSMUSG00000027398|16176|; Nlrp1b|IDBG-195961|ENSMUSG00000070390|637515|;
Megakaryocyte differentiation	GO:0030219	biological process	10090	2	7	0.10448	0.464103	Gata1; Tal1;	Gata1|IDBG-129965|ENSMUSG00000031162|14460|; Tal1|IDBG-175763|ENSMUSG00000028717|21349|;
Natural killer cell activation	GO:0030101	biological process	10090	2	7	0.10448	0.464103	Il18r1; Klrk1;	Il18r1|IDBG-148535|ENSMUSG00000026070|16182|; Klrk1|IDBG-192142|ENSMUSG00000030149|27007|;
Negative regulation of camp-mediated signaling	GO:0043951	biological process	10090	2	7	0.10448	0.464103	Cdc34; Rgs2;	Cdc34|IDBG-170431|ENSMUSG00000020307|216150|; Rgs2|IDBG-197102|ENSMUSG00000026360|19735|;
Negative regulation of interleukin-8 production	GO:0032717	biological process	10090	2	7	0.10448	0.464103	Arrb1; Otud7b;	Arrb1|IDBG-200741|ENSMUSG00000018909|109689|; Otud7b|IDBG-174459|ENSMUSG00000038495|229603|;
Negative regulation of lipopolysaccharide-mediated signaling pathway	GO:0031665	biological process	10090	2	7	0.10448	0.464103	Prdm1; Prdx2;	Prdm1|IDBG-148617|ENSMUSG00000038151|12142|; Prdx2|IDBG-175630|ENSMUSG00000005161|21672|;
Negative regulation of monocyte differentiation	GO:0045656	biological process	10090	2	7	0.10448	0.464103	Bmyc; Myc;	Bmyc|IDBG-147082|ENSMUSG00000049086|107771|; Myc|IDBG-144556|ENSMUSG00000022346|17869|;
Negative regulation of myelination	GO:0031642	biological process	10090	2	7	0.10448	0.464103	Klk8; Mtmr2;	Klk8|IDBG-177519|ENSMUSG00000064023|259277|; Mtmr2|IDBG-134064|ENSMUSG00000031918|77116|;
Negative regulation of protein tyrosine kinase activity	GO:0061099	biological process	10090	2	7	0.10448	0.464103	Ibtk; Mvp;	Ibtk|IDBG-188976|ENSMUSG00000035941|108837|; Mvp|IDBG-209997|ENSMUSG00000030681|78388|;
Negative regulation of toll-like receptor 4 signaling pathway	GO:0034144	biological process	10090	2	7	0.10448	0.464103	Irg1; Ticam2;	Irg1|IDBG-184663|ENSMUSG00000022126|16365|; Ticam2|IDBG-145267|ENSMUSG00000056130|225471|;
Norepinephrine metabolic process	GO:0042415	biological process	10090	2	7	0.10448	0.464103	Ly6e; Rnls;	Ly6e|IDBG-150534|ENSMUSG00000022587|17069|; Rnls|IDBG-158965|ENSMUSG00000071573|67795|;
Nucleoside triphosphate biosynthetic process	GO:0009142	biological process	10090	2	7	0.10448	0.464103	Ak7; Cmpk2;	Ak7|IDBG-169643|ENSMUSG00000041323|78801|; Cmpk2|IDBG-131701|ENSMUSG00000020638|22169|;
Outer dynein arm assembly	GO:0036158	biological process	10090	2	7	0.10448	0.464103	Ccdc114; Lrrc6;	Ccdc114|IDBG-184840|ENSMUSG00000040189|211535|; Lrrc6|IDBG-146030|ENSMUSG00000022375|54562|;
Positive regulation of t cell cytokine production	GO:0002726	biological process	10090	2	7	0.10448	0.464103	Map3k7; Tnfsf4;	Map3k7|IDBG-132962|ENSMUSG00000028284|26409|; Tnfsf4|IDBG-201525|ENSMUSG00000026700|22164|;
Positive regulation of adenylate cyclase activity involved in g-protein coupled receptor signaling pathway	GO:0010579	biological process	10090	2	7	0.10448	0.464103	Adora2a; Vip;	Adora2a|IDBG-162633|ENSMUSG00000020178|11540|; Vip|IDBG-130461|ENSMUSG00000019772|22353|;
Positive regulation of axon extension involved in axon guidance	GO:0048842	biological process	10090	2	7	0.10448	0.464103	Bmpr2; Sema5a;	Bmpr2|IDBG-158574|ENSMUSG00000067336|12168|; Sema5a|IDBG-133049|ENSMUSG00000022231|20356|;
Positive regulation of camp metabolic process	GO:0030816	biological process	10090	2	7	0.10448	0.464103	Cxcl10; Cxcr3;	Cxcl10|IDBG-179916|ENSMUSG00000034855|15945|; Cxcr3|IDBG-164788|ENSMUSG00000050232|12766|;
Positive regulation of interleukin-8 secretion	GO:2000484	biological process	10090	2	7	0.10448	0.464103	Cd2; F2r;	Cd2|IDBG-179684|ENSMUSG00000027863|12481|; F2r|IDBG-174004|ENSMUSG00000048376|14062|;
Positive regulation of potassium ion transmembrane transport	GO:1901381	biological process	10090	2	7	0.10448	0.464103	Kcnj2; Kcnq1;	Kcnj2|IDBG-213988|ENSMUSG00000041695|16518|; Kcnq1|IDBG-212698|ENSMUSG00000009545|16535|;
Positive regulation of prostaglandin secretion	GO:0032308	biological process	10090	2	7	0.10448	0.464103	Il1b; P2rx7;	Il1b|IDBG-205936|ENSMUSG00000027398|16176|; P2rx7|IDBG-198410|ENSMUSG00000029468|18439|;
Posttranslational protein targeting to membrane	GO:0006620	biological process	10090	2	7	0.10448	0.464103	Chmp4b; Sec62;	Chmp4b|IDBG-210469|ENSMUSG00000038467|75608|; Sec62|IDBG-135933|ENSMUSG00000027706|69276|;
Protein localization to centrosome	GO:0071539	biological process	10090	2	7	0.10448	0.464103	Hook3; Pcm1;	Hook3|IDBG-145033|ENSMUSG00000037234|320191|; Pcm1|IDBG-150837|ENSMUSG00000031592|18536|;
Protein phosphatase 1 binding	GO:0008157	molecular function	10090	2	7	0.10448	0.464103	Kcnq1; Smtnl1;	Kcnq1|IDBG-212698|ENSMUSG00000009545|16535|; Smtnl1|IDBG-185350|ENSMUSG00000027077|68678|;
Proton-transporting two-sector atpase complex	catalytic domain	GO:0033178	cellular component	10090	2	7	0.10448	0.464103	Atp6v1a; Atp6v1e1;	Atp6v1a|IDBG-161436|ENSMUSG00000052459|11964|; Atp6v1e1|IDBG-183944|ENSMUSG00000019210|11973|;
Pyroptosis	GO:0070269	biological process	10090	2	7	0.10448	0.464103	Naip6; Nlrp1b;	Naip6|IDBG-262560|ENSMUSG00000078942|17952	53880|; Nlrp1b|IDBG-195961|ENSMUSG00000070390|637515|;
Regulation of energy homeostasis	GO:2000505	biological process	10090	2	7	0.10448	0.464103	Nr1d2; Pask;	Nr1d2|IDBG-133625|ENSMUSG00000021775|353187|; Pask|IDBG-182891|ENSMUSG00000026274|269224|;
Regulation of intracellular ph	GO:0051453	biological process	10090	2	7	0.10448	0.464103	Car2; Slc9a8;	Car2|IDBG-132074|ENSMUSG00000027562|12349|; Slc9a8|IDBG-213038|ENSMUSG00000039463|77031|;
Regulation of synapse assembly	GO:0051963	biological process	10090	2	7	0.10448	0.464103	Chrnb2; Pdlim5;	Chrnb2|IDBG-164981|ENSMUSG00000027950|11444|; Pdlim5|IDBG-197000|ENSMUSG00000028273|56376|;
Response to mineralocorticoid	GO:0051385	biological process	10090	2	7	0.10448	0.464103	Kras; Nras;	Kras|IDBG-197719|ENSMUSG00000030265|16653|; Nras|IDBG-180975|ENSMUSG00000027852|18176|;
Response to redox state	GO:0051775	biological process	10090	2	7	0.10448	0.464103	Clock; Ryr2;	Clock|IDBG-172856|ENSMUSG00000029238|12753|; Ryr2|IDBG-129559|ENSMUSG00000021313|20191|;
Retinoic acid biosynthetic process	GO:0002138	biological process	10090	2	7	0.10448	0.464103	Aldh1a1; Dhrs9;	Aldh1a1|IDBG-151900|ENSMUSG00000053279|11668|; Dhrs9|IDBG-176180|ENSMUSG00000027068|241452|;
Skeletal muscle atrophy	GO:0014732	biological process	10090	2	7	0.10448	0.464103	Cflar; Usp19;	Cflar|IDBG-157342|ENSMUSG00000026031|12633|; Usp19|IDBG-199980|ENSMUSG00000006676|71472|;
Transcription cofactor binding	GO:0001221	molecular function	10090	2	7	0.10448	0.464103	Mafk; Nfe2l2;	Mafk|IDBG-206764|ENSMUSG00000018143|17135|; Nfe2l2|IDBG-181483|ENSMUSG00000015839|18024|;
Proteasome-mediated ubiquitin-dependent protein catabolic process	GO:0043161	biological process	10090	10	78	0.0972373	0.465056	Arrb1; Cd2ap; Cdc34; Clock; Ddb1; Ddit3; Nfe2l2; Ppp2r5c; Ube2w; Wwp2;	Arrb1|IDBG-200741|ENSMUSG00000018909|109689|; Cd2ap|IDBG-183950|ENSMUSG00000061665|12488|; Cdc34|IDBG-170431|ENSMUSG00000020307|216150|; Clock|IDBG-172856|ENSMUSG00000029238|12753|; Ddb1|IDBG-144530|ENSMUSG00000024740|13194|; Ddit3|IDBG-194880|ENSMUSG00000025408|13198|; Nfe2l2|IDBG-181483|ENSMUSG00000015839|18024|; Ppp2r5c|IDBG-171384|ENSMUSG00000017843|26931|; Ube2w|IDBG-135309|ENSMUSG0000002593…
Calcium channel activity	GO:0005262	molecular function	10090	7	50	0.106056	0.470243	Cacfd1; Ccdc109a; Pkd1l2; Pkd1l3; Ryr2; Trpm4; Trpv4;	Cacfd1|IDBG-150493|ENSMUSG00000015488|381356|; Ccdc109a|IDBG-153943|ENSMUSG00000009647|215999|; Pkd1l2|IDBG-194744|ENSMUSG00000034416|76645|; Pkd1l3|IDBG-191342|ENSMUSG00000048827|244646|; Ryr2|IDBG-129559|ENSMUSG00000021313|20191|; Trpm4|IDBG-182463|ENSMUSG00000038260|68667|; Trpv4|IDBG-192689|ENSMUSG00000014158|63873|;
Response to camp	GO:0051591	biological process	10090	7	50	0.106056	0.470243	Bsg; Cyp11a1; Dusp1; Fos; Mmp19; Slc6a3; Stat1;	Bsg|IDBG-170502|ENSMUSG00000023175|12215|; Cyp11a1|IDBG-171264|ENSMUSG00000032323|13070|; Dusp1|IDBG-155234|ENSMUSG00000024190|19252|; Fos|IDBG-158538|ENSMUSG00000021250|14281|; Mmp19|IDBG-198404|ENSMUSG00000025355|58223|; Slc6a3|IDBG-165714|ENSMUSG00000021609|13162|; Stat1|IDBG-153162|ENSMUSG00000026104|20846|;
Negative regulation of erk1 and erk2 cascade	GO:0070373	biological process	10090	5	31	0.100949	0.47304	Ankrd26; Arrb1; Dusp1; Nlrp12; Vrk3;	Ankrd26|IDBG-181737|ENSMUSG00000007827|232339|; Arrb1|IDBG-200741|ENSMUSG00000018909|109689|; Dusp1|IDBG-155234|ENSMUSG00000024190|19252|; Nlrp12|IDBG-264083|ENSMUSG00000078817|378425|; Vrk3|IDBG-179642|ENSMUSG00000002205|101568|;
Negative regulation of extrinsic apoptotic signaling pathway in absence of ligand	GO:2001240	biological process	10090	5	31	0.100949	0.47304	Gata1; Il1b; Map2k5; Prdx2; Tnf;	Gata1|IDBG-129965|ENSMUSG00000031162|14460|; Il1b|IDBG-205936|ENSMUSG00000027398|16176|; Map2k5|IDBG-175216|ENSMUSG00000058444|23938|; Prdx2|IDBG-175630|ENSMUSG00000005161|21672|; Tnf|IDBG-177358|ENSMUSG00000024401|21926|;
Positive regulation of jun kinase activity	GO:0043507	biological process	10090	5	31	0.100949	0.47304	Il1rn; Map3k7; Pak1; Tnf; Zeb2;	Il1rn|IDBG-142372|ENSMUSG00000026981|16181|; Map3k7|IDBG-132962|ENSMUSG00000028284|26409|; Pak1|IDBG-199974|ENSMUSG00000030774|18479|; Tnf|IDBG-177358|ENSMUSG00000024401|21926|; Zeb2|IDBG-168224|ENSMUSG00000026872|24136|;
Positive regulation of fat cell differentiation	GO:0045600	biological process	10090	5	31	0.100949	0.47304	Cebpb; Id2; Pparg; Uchl3; Zfp385a;	Cebpb|IDBG-213090|ENSMUSG00000056501|12608|; Id2|IDBG-131550|ENSMUSG00000020644|15902|; Pparg|IDBG-179253|ENSMUSG00000000440|19016|; Uchl3|IDBG-184380|ENSMUSG00000022111|50933|; Zfp385a|IDBG-189552|ENSMUSG00000000552|29813|;
Primary cilium	GO:0072372	cellular component	10090	5	31	0.100949	0.47304	Arl13b; Ift122; Ift57; Rilpl1; Tsga14;	Arl13b|IDBG-170242|ENSMUSG00000022911|68146|; Ift122|IDBG-179708|ENSMUSG00000030323|81896|; Ift57|IDBG-165056|ENSMUSG00000032965|73916|; Rilpl1|IDBG-200711|ENSMUSG00000029392|75695|; Tsga14|IDBG-133354|ENSMUSG00000029790|83922|;
Response to amphetamine	GO:0001975	biological process	10090	5	31	0.100949	0.47304	Adora2a; Cnr2; Gnal; Nr4a2; Slc18a2;	Adora2a|IDBG-162633|ENSMUSG00000020178|11540|; Cnr2|IDBG-197357|ENSMUSG00000062585|12802|; Gnal|IDBG-155056|ENSMUSG00000024524|14680|; Nr4a2|IDBG-171511|ENSMUSG00000026826|18227|; Slc18a2|IDBG-181070|ENSMUSG00000025094|214084|;
Cysteine-type endopeptidase inhibitor activity	GO:0004869	molecular function	10090	6	40	0.100392	0.473163	2010005H15Rik; BC100530; Ctla2b; Pttg1; Stfa1; Stfa2l1;	2010005H15Rik|IDBG-703981|ENSMUSG00000095620|76770|; BC100530|IDBG-157917|ENSMUSG00000071561|100034684|; Ctla2b|IDBG-159719|ENSMUSG00000074874|13025|; Pttg1|IDBG-163985|ENSMUSG00000020415|30939|; Stfa1|IDBG-157843|ENSMUSG00000071562|20861|; Stfa2l1|IDBG-157812|ENSMUSG00000059657|20862	268885|;
Humoral immune response	GO:0006959	biological process	10090	6	40	0.100392	0.473163	Ccr2; Gpr183; Lta; Rbpj; Tnf; Traf3ip2;	Ccr2|IDBG-206567|ENSMUSG00000049103|12772|; Gpr183|IDBG-188485|ENSMUSG00000051212|321019|; Lta|IDBG-177399|ENSMUSG00000024402|16992|; Rbpj|IDBG-164658|ENSMUSG00000039191|19664|; Tnf|IDBG-177358|ENSMUSG00000024401|21926|; Traf3ip2|IDBG-144761|ENSMUSG00000019842|103213|;
Lateral plasma membrane	GO:0016328	cellular component	10090	8	45	0.0262872	0.475319	1110012J17Rik; Apc; Cldn13; Dlg1; Dvl1; Epcam; Ptpro; Rab13;	1110012J17Rik|IDBG-195483|ENSMUSG00000052105|68617|; Apc|IDBG-134573|ENSMUSG00000005871|11789|; Cldn13|IDBG-203268|ENSMUSG00000008843|57255|; Dlg1|IDBG-152959|ENSMUSG00000022770|13383|; Dvl1|IDBG-207981|ENSMUSG00000029071|13542|; Epcam|IDBG-201437|ENSMUSG00000045394|17075|; Ptpro|IDBG-195285|ENSMUSG00000030223|19277|; Rab13|IDBG-166105|ENSMUSG00000027935|68328|;
Positive regulation of phosphatidylinositol 3-kinase signaling	GO:0014068	biological process	10090	8	45	0.0262872	0.475319	Cat; Ccl5; F2r; Fgr; Hcls1; Hcst; Prr5l; Tgfb2;	Cat|IDBG-193911|ENSMUSG00000027187|12359|; Ccl5|IDBG-205509|ENSMUSG00000035042|20304|; F2r|IDBG-174004|ENSMUSG00000048376|14062|; Fgr|IDBG-194595|ENSMUSG00000028874|14191|; Hcls1|IDBG-158688|ENSMUSG00000022831|15163|; Hcst|IDBG-168829|ENSMUSG00000064109|23900|; Prr5l|IDBG-193288|ENSMUSG00000032841|72446|; Tgfb2|IDBG-208111|ENSMUSG00000039239|21808|;
Cortical cytoskeleton	GO:0030863	cellular component	10090	6	29	0.0261914	0.477134	Epb4; Gypc; Mpp1; Slc4a1; Spna1; Tmod1;	Epb4|IDBG-201705|ENSMUSG00000023216|13828|; Gypc|IDBG-605531|ENSMUSG00000090523|71683|; Mpp1|IDBG-156946|ENSMUSG00000031402|17524|; Slc4a1|IDBG-212590|ENSMUSG00000006574|20533|; Spna1|IDBG-206187|ENSMUSG00000026532|20739|; Tmod1|IDBG-144699|ENSMUSG00000028328|21916|;
3'-phosphoadenosine 5'-phosphosulfate binding	GO:0050656	molecular function	10090	1	2	0.155187	0.477739	Chst15;	Chst15|IDBG-211054|ENSMUSG00000030930|77590|;
Atpase inhibitor activity	GO:0042030	molecular function	10090	1	2	0.155187	0.477739	Pln;	Pln|IDBG-151365|ENSMUSG00000038583|18821|;
Bre binding	GO:0042835	molecular function	10090	1	2	0.155187	0.477739	Celf4;	Celf4|IDBG-132249|ENSMUSG00000024268|108013|;
C-x-c chemokine binding	GO:0019958	molecular function	10090	1	2	0.155187	0.477739	Cxcr3;	Cxcr3|IDBG-164788|ENSMUSG00000050232|12766|;
C21-steroid hormone biosynthetic process	GO:0006700	biological process	10090	1	2	0.155187	0.477739	Cyp11a1;	Cyp11a1|IDBG-171264|ENSMUSG00000032323|13070|;
C5a anaphylatoxin receptor activity	GO:0004944	molecular function	10090	1	2	0.155187	0.477739	Gpr77;	Gpr77|IDBG-146283|ENSMUSG00000074361|319430|;
Cd4-positive	alpha-beta T cell activation	GO:0035710	biological process	10090	1	2	0.155187	0.477739	Rsad2;	Rsad2|IDBG-131654|ENSMUSG00000020641|58185|;
Cop9 signalosome assembly	GO:0010387	biological process	10090	1	2	0.155187	0.477739	Tespa1;	Tespa1|IDBG-199592|ENSMUSG00000034833|67596|;
Dbird complex	GO:0044609	cellular component	10090	1	2	0.155187	0.477739	Zfp326;	Zfp326|IDBG-186169|ENSMUSG00000029290|54367|;
Dead/h-box rna helicase binding	GO:0017151	molecular function	10090	1	2	0.155187	0.477739	Zc3hav1;	Zc3hav1|IDBG-137011|ENSMUSG00000029826|78781|;
Dna ligase iv complex	GO:0032807	cellular component	10090	1	2	0.155187	0.477739	Xrcc4;	Xrcc4|IDBG-171005|ENSMUSG00000021615|108138|;
Dna translocase activity	GO:0015616	molecular function	10090	1	2	0.155187	0.477739	Atrx;	Atrx|IDBG-166501|ENSMUSG00000031229|22589|;
Dsif complex	GO:0032044	cellular component	10090	1	2	0.155187	0.477739	Supt4h1;	Supt4h1|IDBG-207622|ENSMUSG00000020485|100041294	20922|;
Er to golgi ceramide transport	GO:0035621	biological process	10090	1	2	0.155187	0.477739	Col4a3bp;	Col4a3bp|IDBG-174712|ENSMUSG00000021669|68018|;
Escrt iii complex	GO:0000815	cellular component	10090	1	2	0.155187	0.477739	Chmp4b;	Chmp4b|IDBG-210469|ENSMUSG00000038467|75608|;
Edg-2 lysophosphatidic acid receptor binding	GO:0031755	molecular function	10090	1	2	0.155187	0.477739	Rala;	Rala|IDBG-132005|ENSMUSG00000008859|56044|;
Fc-gamma receptor i complex binding	GO:0034988	molecular function	10090	1	2	0.155187	0.477739	Fgr;	Fgr|IDBG-194595|ENSMUSG00000028874|14191|;
Flemming body	GO:0090543	cellular component	10090	1	2	0.155187	0.477739	Ist1;	Ist1|IDBG-191367|ENSMUSG00000031729|71955|;
G0 to g1 transition	GO:0045023	biological process	10090	1	2	0.155187	0.477739	Myc;	Myc|IDBG-144556|ENSMUSG00000022346|17869|;
Jun kinase activity	GO:0004705	molecular function	10090	1	2	0.155187	0.477739	Mapk8;	Mapk8|IDBG-148417|ENSMUSG00000021936|26419|;
L-aminoadipate-semialdehyde dehydrogenase activity	GO:0004043	molecular function	10090	1	2	0.155187	0.477739	Aasdh;	Aasdh|IDBG-173517|ENSMUSG00000055923|231326|;
L-cystine transmembrane transporter activity	GO:0015184	molecular function	10090	1	2	0.155187	0.477739	Slc1a4;	Slc1a4|IDBG-152781|ENSMUSG00000020142|55963|;
L-cystine transport	GO:0015811	biological process	10090	1	2	0.155187	0.477739	Slc1a4;	Slc1a4|IDBG-152781|ENSMUSG00000020142|55963|;
L-kynurenine catabolic process	GO:0097053	biological process	10090	1	2	0.155187	0.477739	Kynu;	Kynu|IDBG-167886|ENSMUSG00000026866|70789|;
Lys48-specific deubiquitinase activity	GO:1990380	molecular function	10090	1	2	0.155187	0.477739	Otud7b;	Otud7b|IDBG-174459|ENSMUSG00000038495|229603|;
Mapk export from nucleus	GO:0045204	biological process	10090	1	2	0.155187	0.477739	Styx;	Styx|IDBG-153214|ENSMUSG00000053205|56291|;
Mhc class i peptide loading complex	GO:0042824	cellular component	10090	1	2	0.155187	0.477739	Tapbp;	Tapbp|IDBG-168250|ENSMUSG00000024308|21356|;
Mit domain binding	GO:0090541	molecular function	10090	1	2	0.155187	0.477739	Ist1;	Ist1|IDBG-191367|ENSMUSG00000031729|71955|;
N-acetylgalactosamine 4-sulfate 6-o-sulfotransferase activity	GO:0050659	molecular function	10090	1	2	0.155187	0.477739	Chst15;	Chst15|IDBG-211054|ENSMUSG00000030930|77590|;
N-acetyllactosaminide beta-1	6-N-acetylglucosaminyltransferase activity	GO:0008109	molecular function	10090	1	2	0.155187	0.477739	Gcnt2;	Gcnt2|IDBG-146446|ENSMUSG00000021360|14538|;
Nad transport	GO:0043132	biological process	10090	1	2	0.155187	0.477739	P2rx7;	P2rx7|IDBG-198410|ENSMUSG00000029468|18439|;
Nedd8 activating enzyme activity	GO:0019781	molecular function	10090	1	2	0.155187	0.477739	Nae1;	Nae1|IDBG-185610|ENSMUSG00000031878|234664|;
Pr-dub complex	GO:0035517	cellular component	10090	1	2	0.155187	0.477739	Bap1;	Bap1|IDBG-145802|ENSMUSG00000021901|104416|;
Rab gdp-dissociation inhibitor activity	GO:0005093	molecular function	10090	1	2	0.155187	0.477739	Gdi2;	Gdi2|IDBG-128348|ENSMUSG00000021218|14569|;
Sam domain binding	GO:0032093	molecular function	10090	1	2	0.155187	0.477739	Samd11;	Samd11|IDBG-705659|ENSMUSG00000096351|231004|;
Schwann cell proliferation	GO:0014010	biological process	10090	1	2	0.155187	0.477739	Nf2;	Nf2|IDBG-142996|ENSMUSG00000009073|18016|;
Sec61 translocon complex	GO:0005784	cellular component	10090	1	2	0.155187	0.477739	Arl6ip1;	Arl6ip1|IDBG-207510|ENSMUSG00000030654|54208|;
T cell cytokine production	GO:0002369	biological process	10090	1	2	0.155187	0.477739	Dlg1;	Dlg1|IDBG-152959|ENSMUSG00000022770|13383|;
Tram-dependent toll-like receptor 4 signaling pathway	GO:0035669	biological process	10090	1	2	0.155187	0.477739	Ticam2;	Ticam2|IDBG-145267|ENSMUSG00000056130|225471|;
U2 snrna binding	GO:0030620	molecular function	10090	1	2	0.155187	0.477739	Trove2;	Trove2|IDBG-197059|ENSMUSG00000018199|20822|;
Ubc13-uev1a complex	GO:0035370	cellular component	10090	1	2	0.155187	0.477739	Ube2n;	Ube2n|IDBG-187167|ENSMUSG00000074781|102642334	93765|;
Udp-n-acetylglucosamine transport	GO:0015788	biological process	10090	1	2	0.155187	0.477739	Slc35b4;	Slc35b4|IDBG-134518|ENSMUSG00000018999|58246|;
Udp-glucose:glycoprotein glucosyltransferase activity	GO:0003980	molecular function	10090	1	2	0.155187	0.477739	Uggt2;	Uggt2|IDBG-187058|ENSMUSG00000042104|66435|;
Udp-glucosylation	GO:0097359	biological process	10090	1	2	0.155187	0.477739	Uggt2;	Uggt2|IDBG-187058|ENSMUSG00000042104|66435|;
Ufm1 conjugating enzyme activity	GO:0071568	molecular function	10090	1	2	0.155187	0.477739	Ufl1;	Ufl1|IDBG-132511|ENSMUSG00000040359|67490|;
Ump kinase activity	GO:0033862	molecular function	10090	1	2	0.155187	0.477739	Cmpk2;	Cmpk2|IDBG-131701|ENSMUSG00000020638|22169|;
Utp binding	GO:0002134	molecular function	10090	1	2	0.155187	0.477739	Hsp90ab1;	Hsp90ab1|IDBG-185482|ENSMUSG00000023944|15516|;
Wnt receptor catabolic process	GO:0038018	biological process	10090	1	2	0.155187	0.477739	Rnf43;	Rnf43|IDBG-207578|ENSMUSG00000034177|207742|;
X chromosome	GO:0000805	cellular component	10090	1	2	0.155187	0.477739	Sin3b;	Sin3b|IDBG-168505|ENSMUSG00000031622|20467|;
Y chromosome	GO:0000806	cellular component	10090	1	2	0.155187	0.477739	Sin3b;	Sin3b|IDBG-168505|ENSMUSG00000031622|20467|;
Abortive mitotic cell cycle	GO:0033277	biological process	10090	1	2	0.155187	0.477739	Ptpn11;	Ptpn11|IDBG-196834|ENSMUSG00000043733|19247|;
Acid-thiol ligase activity	GO:0016878	molecular function	10090	1	2	0.155187	0.477739	Aasdh;	Aasdh|IDBG-173517|ENSMUSG00000055923|231326|;
Activin-activated receptor activity	GO:0017002	molecular function	10090	1	2	0.155187	0.477739	Acvr2a;	Acvr2a|IDBG-168425|ENSMUSG00000052155|11480|;
Alpha-1a adrenergic receptor binding	GO:0031691	molecular function	10090	1	2	0.155187	0.477739	Arrb1;	Arrb1|IDBG-200741|ENSMUSG00000018909|109689|;
Alpha-1b adrenergic receptor binding	GO:0031692	molecular function	10090	1	2	0.155187	0.477739	Arrb1;	Arrb1|IDBG-200741|ENSMUSG00000018909|109689|;
Alpha-tocopherol omega-hydroxylase activity	GO:0052871	molecular function	10090	1	2	0.155187	0.477739	Cyp4f18;	Cyp4f18|IDBG-167298|ENSMUSG00000003484|72054|;
Amyloid precursor protein metabolic process	GO:0042982	biological process	10090	1	2	0.155187	0.477739	Dlg1;	Dlg1|IDBG-152959|ENSMUSG00000022770|13383|;
Angiotensin maturation	GO:0002003	biological process	10090	1	2	0.155187	0.477739	Atp6ap2;	Atp6ap2|IDBG-132197|ENSMUSG00000031007|70495|;
Antibody-dependent cellular cytotoxicity	GO:0001788	biological process	10090	1	2	0.155187	0.477739	Fcgr1;	Fcgr1|IDBG-175237|ENSMUSG00000015947|14129|;
Antigen processing and presentation of peptide antigen via mhc class ii	GO:0002495	biological process	10090	1	2	0.155187	0.477739	March8;	March8|IDBG-180544|ENSMUSG00000025702|71779|;
Arginase activity	GO:0004053	molecular function	10090	1	2	0.155187	0.477739	Arg2;	Arg2|IDBG-152630|ENSMUSG00000021125|11847|;
Asparagine-trna ligase activity	GO:0004816	molecular function	10090	1	2	0.155187	0.477739	Nars;	Nars|IDBG-153970|ENSMUSG00000024587|70223|;
Asparaginyl-trna aminoacylation	GO:0006421	biological process	10090	1	2	0.155187	0.477739	Nars;	Nars|IDBG-153970|ENSMUSG00000024587|70223|;
Attachment of spindle microtubules to kinetochore involved in mitotic sister chromatid segregation	GO:0051315	biological process	10090	1	2	0.155187	0.477739	Seh1l;	Seh1l|IDBG-250534|ENSMUSG00000079614|72124|;
Autosome	GO:0030849	cellular component	10090	1	2	0.155187	0.477739	Sin3b;	Sin3b|IDBG-168505|ENSMUSG00000031622|20467|;
Axonemal basal plate	GO:0097541	cellular component	10090	1	2	0.155187	0.477739	Wdpcp;	Wdpcp|IDBG-153536|ENSMUSG00000020319|216560|;
Bis(5'-adenosyl)-triphosphatase activity	GO:0047710	molecular function	10090	1	2	0.155187	0.477739	Fhit;	Fhit|IDBG-132104|ENSMUSG00000060579|14198|;
Blood vessel lumenization	GO:0072554	biological process	10090	1	2	0.155187	0.477739	Rbpj;	Rbpj|IDBG-164658|ENSMUSG00000039191|19664|;
Calcitonin gene-related polypeptide receptor activity	GO:0001635	molecular function	10090	1	2	0.155187	0.477739	Calcrl;	Calcrl|IDBG-184603|ENSMUSG00000059588|54598|;
Canonical wnt signaling pathway involved in positive regulation of wound healing	GO:0044330	biological process	10090	1	2	0.155187	0.477739	Myc;	Myc|IDBG-144556|ENSMUSG00000022346|17869|;
Cardiac muscle cell action potential	GO:0086001	biological process	10090	1	2	0.155187	0.477739	Kcnj2;	Kcnj2|IDBG-213988|ENSMUSG00000041695|16518|;
Catecholamine biosynthetic process	GO:0042423	biological process	10090	1	2	0.155187	0.477739	Hdc;	Hdc|IDBG-204118|ENSMUSG00000027360|15186|;
Cell adhesion molecule production	GO:0060352	biological process	10090	1	2	0.155187	0.477739	Gcnt1;	Gcnt1|IDBG-150811|ENSMUSG00000038843|14537|;
Cellular response to progesterone stimulus	GO:0071393	biological process	10090	1	2	0.155187	0.477739	Irg1;	Irg1|IDBG-184663|ENSMUSG00000022126|16365|;
Cellular response to prostaglandin stimulus	GO:0071379	biological process	10090	1	2	0.155187	0.477739	Pparg;	Pparg|IDBG-179253|ENSMUSG00000000440|19016|;
Cellular response to vitamin e	GO:0071306	biological process	10090	1	2	0.155187	0.477739	Pparg;	Pparg|IDBG-179253|ENSMUSG00000000440|19016|;
Centromeric heterochromatin assembly	GO:0031508	biological process	10090	1	2	0.155187	0.477739	Hells;	Hells|IDBG-163438|ENSMUSG00000025001|15201|;
Ceramide binding	GO:0097001	molecular function	10090	1	2	0.155187	0.477739	Col4a3bp;	Col4a3bp|IDBG-174712|ENSMUSG00000021669|68018|;
Ceramide cholinephosphotransferase activity	GO:0047493	molecular function	10090	1	2	0.155187	0.477739	Sgms1;	Sgms1|IDBG-158524|ENSMUSG00000040451|208449|;
Ceramide kinase activity	GO:0001729	molecular function	10090	1	2	0.155187	0.477739	Agk;	Agk|IDBG-138799|ENSMUSG00000029916|69923|;
Chitin metabolic process	GO:0006030	biological process	10090	1	2	0.155187	0.477739	Chia;	Chia|IDBG-184306|ENSMUSG00000062778|81600|;
Cholestanetriol 26-monooxygenase activity	GO:0047749	molecular function	10090	1	2	0.155187	0.477739	Cyp2r1;	Cyp2r1|IDBG-207253|ENSMUSG00000030670|244209|;
Citrate transmembrane transporter activity	GO:0015137	molecular function	10090	1	2	0.155187	0.477739	Sfxn5;	Sfxn5|IDBG-163175|ENSMUSG00000033720|94282|;
Citrate transport	GO:0015746	biological process	10090	1	2	0.155187	0.477739	Sfxn5;	Sfxn5|IDBG-163175|ENSMUSG00000033720|94282|;
Citrulline biosynthetic process	GO:0019240	biological process	10090	1	2	0.155187	0.477739	Aldh18a1;	Aldh18a1|IDBG-164820|ENSMUSG00000025007|56454|;
Clathrin vesicle coat	GO:0030125	cellular component	10090	1	2	0.155187	0.477739	Necap1;	Necap1|IDBG-185932|ENSMUSG00000030327|67602|;
Co-translational protein modification	GO:0043686	biological process	10090	1	2	0.155187	0.477739	Stt3b;	Stt3b|IDBG-203798|ENSMUSG00000032437|68292|;
Connective tissue replacement involved in inflammatory response wound healing	GO:0002248	biological process	10090	1	2	0.155187	0.477739	F2r;	F2r|IDBG-174004|ENSMUSG00000048376|14062|;
Contact inhibition	GO:0060242	biological process	10090	1	2	0.155187	0.477739	Yap1;	Yap1|IDBG-133275|ENSMUSG00000053110|22601|;
Coproporphyrinogen oxidase activity	GO:0004109	molecular function	10090	1	2	0.155187	0.477739	Rsad1;	Rsad1|IDBG-209087|ENSMUSG00000039096|237926|;
Cotranslational protein targeting to membrane	GO:0006613	biological process	10090	1	2	0.155187	0.477739	Arl6ip1;	Arl6ip1|IDBG-207510|ENSMUSG00000030654|54208|;
Cytokine production involved in inflammatory response	GO:0002534	biological process	10090	1	2	0.155187	0.477739	Seh1l;	Seh1l|IDBG-250534|ENSMUSG00000079614|72124|;
Cytoplasmic cyclin-dependent protein kinase holoenzyme complex	GO:0000308	cellular component	10090	1	2	0.155187	0.477739	Cdk14;	Cdk14|IDBG-132486|ENSMUSG00000028926|18647|;
Cytosolic calcium ion transport	GO:0060401	biological process	10090	1	2	0.155187	0.477739	Ryr2;	Ryr2|IDBG-129559|ENSMUSG00000021313|20191|;
Dtdp biosynthetic process	GO:0006233	biological process	10090	1	2	0.155187	0.477739	Cmpk2;	Cmpk2|IDBG-131701|ENSMUSG00000020638|22169|;
Dudp biosynthetic process	GO:0006227	biological process	10090	1	2	0.155187	0.477739	Cmpk2;	Cmpk2|IDBG-131701|ENSMUSG00000020638|22169|;
Deoxyribonucleotide catabolic process	GO:0009264	biological process	10090	1	2	0.155187	0.477739	Nt5c;	Nt5c|IDBG-214315|ENSMUSG00000020736|50773|;
Dermatan sulfate biosynthetic process	GO:0030208	biological process	10090	1	2	0.155187	0.477739	Dse;	Dse|IDBG-143644|ENSMUSG00000039497|212898|;
Dermatan sulfate proteoglycan biosynthetic process	GO:0050651	biological process	10090	1	2	0.155187	0.477739	B3gat3;	B3gat3|IDBG-141753|ENSMUSG00000071649|72727|;
Detection of chemical stimulus involved in sensory perception of sour taste	GO:0001581	biological process	10090	1	2	0.155187	0.477739	Pkd1l3;	Pkd1l3|IDBG-191342|ENSMUSG00000048827|244646|;
Detection of visible light	GO:0009584	biological process	10090	1	2	0.155187	0.477739	Tub;	Tub|IDBG-206024|ENSMUSG00000031028|22141|;
Dihydroceramidase activity	GO:0071633	molecular function	10090	1	2	0.155187	0.477739	Acer2;	Acer2|IDBG-161377|ENSMUSG00000038007|230379|;
Dihydrofolate metabolic process	GO:0046452	biological process	10090	1	2	0.155187	0.477739	Dhfr;	Dhfr|IDBG-172010|ENSMUSG00000021707|13361|;
Endoplasmic reticulum sec complex	GO:0031205	cellular component	10090	1	2	0.155187	0.477739	Cftr;	Cftr|IDBG-129229|ENSMUSG00000041301|12638|;
Endoplasmic reticulum membrane fusion	GO:0016320	biological process	10090	1	2	0.155187	0.477739	Vcpip1;	Vcpip1|IDBG-132582|ENSMUSG00000045210|70675|;
Enucleate erythrocyte development	GO:0048822	biological process	10090	1	2	0.155187	0.477739	Maea;	Maea|IDBG-251747|ENSMUSG00000079562|59003|;
Eosinophil differentiation	GO:0030222	biological process	10090	1	2	0.155187	0.477739	Gata1;	Gata1|IDBG-129965|ENSMUSG00000031162|14460|;
Eosinophil fate commitment	GO:0035854	biological process	10090	1	2	0.155187	0.477739	Gata1;	Gata1|IDBG-129965|ENSMUSG00000031162|14460|;
Epinephrine metabolic process	GO:0042414	biological process	10090	1	2	0.155187	0.477739	Rnls;	Rnls|IDBG-158965|ENSMUSG00000071573|67795|;
Esophagus smooth muscle contraction	GO:0014846	biological process	10090	1	2	0.155187	0.477739	Sulf2;	Sulf2|IDBG-212851|ENSMUSG00000006800|72043|;
Establishment of sertoli cell barrier	GO:0097368	biological process	10090	1	2	0.155187	0.477739	Rab13;	Rab13|IDBG-166105|ENSMUSG00000027935|68328|;
Establishment of spindle orientation	GO:0051294	biological process	10090	1	2	0.155187	0.477739	Mtap4;	Mtap4|IDBG-201668|ENSMUSG00000032479|17758|;
Exopeptidase activity	GO:0008238	molecular function	10090	1	2	0.155187	0.477739	Dpep2;	Dpep2|IDBG-189431|ENSMUSG00000053687|319446|;
Farnesyl diphosphate biosynthetic process	GO:0045337	biological process	10090	1	2	0.155187	0.477739	Ggps1;	Ggps1|IDBG-131270|ENSMUSG00000021302|14593|;
Farnesyltranstransferase activity	GO:0004311	molecular function	10090	1	2	0.155187	0.477739	Ggps1;	Ggps1|IDBG-131270|ENSMUSG00000021302|14593|;
Fatty acid omega-oxidation	GO:0010430	biological process	10090	1	2	0.155187	0.477739	Adh7;	Adh7|IDBG-196412|ENSMUSG00000055301|11529|;
Fatty-acyl-coa synthase activity	GO:0004321	molecular function	10090	1	2	0.155187	0.477739	Slc27a3;	Slc27a3|IDBG-166886|ENSMUSG00000027932|26568|;
Flap endonuclease activity	GO:0048256	molecular function	10090	1	2	0.155187	0.477739	Fen1;	Fen1|IDBG-143512|ENSMUSG00000024742|14156|;
Follicle-stimulating hormone receptor binding	GO:0031762	molecular function	10090	1	2	0.155187	0.477739	Arrb1;	Arrb1|IDBG-200741|ENSMUSG00000018909|109689|;
Fourth ventricle development	GO:0021592	biological process	10090	1	2	0.155187	0.477739	Kdm2b;	Kdm2b|IDBG-198910|ENSMUSG00000029475|30841|;
Fractalkine metabolic process	GO:0050756	biological process	10090	1	2	0.155187	0.477739	Cyp11a1;	Cyp11a1|IDBG-171264|ENSMUSG00000032323|13070|;
Free ubiquitin chain polymerization	GO:0010994	biological process	10090	1	2	0.155187	0.477739	Ube2c;	Ube2c|IDBG-212316|ENSMUSG00000001403|68612|;
Gamma-delta t cell activation	GO:0046629	biological process	10090	1	2	0.155187	0.477739	Amica1;	Amica1|IDBG-159198|ENSMUSG00000048534|270152|;
Geranyl diphosphate biosynthetic process	GO:0033384	biological process	10090	1	2	0.155187	0.477739	Ggps1;	Ggps1|IDBG-131270|ENSMUSG00000021302|14593|;
Geranyltranstransferase activity	GO:0004337	molecular function	10090	1	2	0.155187	0.477739	Ggps1;	Ggps1|IDBG-131270|ENSMUSG00000021302|14593|;
Glutamate-ammonia ligase activity	GO:0004356	molecular function	10090	1	2	0.155187	0.477739	Glul;	Glul|IDBG-199433|ENSMUSG00000026473|14645|;
Glutamate-trna ligase activity	GO:0004818	molecular function	10090	1	2	0.155187	0.477739	Ears2;	Ears2|IDBG-208828|ENSMUSG00000030871|67417|;
Glutamine biosynthetic process	GO:0006542	biological process	10090	1	2	0.155187	0.477739	Glul;	Glul|IDBG-199433|ENSMUSG00000026473|14645|;
Glutamyl-trna aminoacylation	GO:0006424	biological process	10090	1	2	0.155187	0.477739	Ears2;	Ears2|IDBG-208828|ENSMUSG00000030871|67417|;
Glycerolipid metabolic process	GO:0046486	biological process	10090	1	2	0.155187	0.477739	Agk;	Agk|IDBG-138799|ENSMUSG00000029916|69923|;
Glycogen binding	GO:2001069	molecular function	10090	1	2	0.155187	0.477739	Ppp1r3f;	Ppp1r3f|IDBG-128971|ENSMUSG00000039556|54646|;
Glycoprotein endo-alpha-1	2-mannosidase activity	GO:0004569	molecular function	10090	1	2	0.155187	0.477739	Manea;	Manea|IDBG-132700|ENSMUSG00000040520|242362|;
Glycoprotein transporter activity	GO:0034437	molecular function	10090	1	2	0.155187	0.477739	Abcg1;	Abcg1|IDBG-163644|ENSMUSG00000024030|11307|;
Granulosa cell differentiation	GO:0060014	biological process	10090	1	2	0.155187	0.477739	Cyp11a1;	Cyp11a1|IDBG-171264|ENSMUSG00000032323|13070|;
Habenula development	GO:0021986	biological process	10090	1	2	0.155187	0.477739	Nr4a2;	Nr4a2|IDBG-171511|ENSMUSG00000026826|18227|;
Hair follicle maturation	GO:0048820	biological process	10090	1	2	0.155187	0.477739	Rbpj;	Rbpj|IDBG-164658|ENSMUSG00000039191|19664|;
Histamine biosynthetic process	GO:0001694	biological process	10090	1	2	0.155187	0.477739	Hdc;	Hdc|IDBG-204118|ENSMUSG00000027360|15186|;
Histone h3-k9 acetylation	GO:0043970	biological process	10090	1	2	0.155187	0.477739	Kat2b;	Kat2b|IDBG-190822|ENSMUSG00000000708|18519|;
Histone h3-t11 phosphorylation	GO:0035407	biological process	10090	1	2	0.155187	0.477739	Chek1;	Chek1|IDBG-149248|ENSMUSG00000032113|12649|;
Histone kinase activity (h3-t11 specific)	GO:0035402	molecular function	10090	1	2	0.155187	0.477739	Chek1;	Chek1|IDBG-149248|ENSMUSG00000032113|12649|;
Histone methyltransferase activity (h4-k20 specific)	GO:0042799	molecular function	10090	1	2	0.155187	0.477739	Suv420h2;	Suv420h2|IDBG-138836|ENSMUSG00000059851|232811|;
Hypothalamus gonadotrophin-releasing hormone neuron development	GO:0021888	biological process	10090	1	2	0.155187	0.477739	Ubc;	Ubc|IDBG-201307|ENSMUSG00000008348|22190|;
Hypotonic response	GO:0006971	biological process	10090	1	2	0.155187	0.477739	Trpv4;	Trpv4|IDBG-192689|ENSMUSG00000014158|63873|;
Hypoxia-inducible factor-1alpha signaling pathway	GO:0097411	biological process	10090	1	2	0.155187	0.477739	Pdk3;	Pdk3|IDBG-159868|ENSMUSG00000035232|236900|;
Interferon-alpha production	GO:0032607	biological process	10090	1	2	0.155187	0.477739	Irf7;	Irf7|IDBG-212081|ENSMUSG00000025498|54123|;
Interferon-gamma-mediated signaling pathway	GO:0060333	biological process	10090	1	2	0.155187	0.477739	Irf1;	Irf1|IDBG-172251|ENSMUSG00000018899|16362|;
Interleukin-1 receptor antagonist activity	GO:0005152	molecular function	10090	1	2	0.155187	0.477739	Il1rn;	Il1rn|IDBG-142372|ENSMUSG00000026981|16181|;
Interleukin-1	Type I receptor binding	GO:0005150	molecular function	10090	1	2	0.155187	0.477739	Il1rn;	Il1rn|IDBG-142372|ENSMUSG00000026981|16181|;
Interleukin-1	Type II	blocking receptor activity	GO:0004910	molecular function	10090	1	2	0.155187	0.477739	Il1r2;	Il1r2|IDBG-148186|ENSMUSG00000026073|16178|;
Interleukin-5 receptor binding	GO:0005137	molecular function	10090	1	2	0.155187	0.477739	Sdcbp;	Sdcbp|IDBG-128595|ENSMUSG00000028249|53378|;
Intraciliary anterograde transport	GO:0035720	biological process	10090	1	2	0.155187	0.477739	Ift122;	Ift122|IDBG-179708|ENSMUSG00000030323|81896|;
Intrinsic component of golgi membrane	GO:0031228	cellular component	10090	1	2	0.155187	0.477739	Golga7;	Golga7|IDBG-142099|ENSMUSG00000015341|57437|;
Intrinsic component of peroxisomal membrane	GO:0031231	cellular component	10090	1	2	0.155187	0.477739	Slc22a21;	Slc22a21|IDBG-172396|ENSMUSG00000063652|56517|;
Intrinsic to external side of plasma membrane	GO:0031233	cellular component	10090	1	2	0.155187	0.477739	Adam9;	Adam9|IDBG-143125|ENSMUSG00000031555|11502|;
Isoprenoid metabolic process	GO:0006720	biological process	10090	1	2	0.155187	0.477739	Ggps1;	Ggps1|IDBG-131270|ENSMUSG00000021302|14593|;
Late endosome to golgi transport	GO:0034499	biological process	10090	1	2	0.155187	0.477739	Gcc2;	Gcc2|IDBG-152811|ENSMUSG00000038039|70297|;
Left ventricular cardiac muscle tissue morphogenesis	GO:0003220	biological process	10090	1	2	0.155187	0.477739	Ryr2;	Ryr2|IDBG-129559|ENSMUSG00000021313|20191|;
Left-handed z-dna binding	GO:0003692	molecular function	10090	1	2	0.155187	0.477739	Zbp1;	Zbp1|IDBG-213369|ENSMUSG00000027514|58203|;
Leucine-trna ligase activity	GO:0004823	molecular function	10090	1	2	0.155187	0.477739	Lars2;	Lars2|IDBG-206264|ENSMUSG00000035202|102436|;
Leucyl-trna aminoacylation	GO:0006429	biological process	10090	1	2	0.155187	0.477739	Lars2;	Lars2|IDBG-206264|ENSMUSG00000035202|102436|;
Leukotriene b4 catabolic process	GO:0036101	biological process	10090	1	2	0.155187	0.477739	Cyp4f18;	Cyp4f18|IDBG-167298|ENSMUSG00000003484|72054|;
Leukotriene-b4 20-monooxygenase activity	GO:0050051	molecular function	10090	1	2	0.155187	0.477739	Cyp4f18;	Cyp4f18|IDBG-167298|ENSMUSG00000003484|72054|;
Loop of henle development	GO:0072070	biological process	10090	1	2	0.155187	0.477739	Dll1;	Dll1|IDBG-139653|ENSMUSG00000014773|13388|;
Macromolecule modification	GO:0043412	biological process	10090	1	2	0.155187	0.477739	Cdkal1;	Cdkal1|IDBG-141263|ENSMUSG00000006191|68916|;
Macrophage colony-stimulating factor receptor binding	GO:0005157	molecular function	10090	1	2	0.155187	0.477739	Csf1;	Csf1|IDBG-185535|ENSMUSG00000014599|12977|;
Malate-aspartate shuttle	GO:0043490	biological process	10090	1	2	0.155187	0.477739	Slc25a12;	Slc25a12|IDBG-178749|ENSMUSG00000027010|78830|;
Male meiosis chromosome segregation	GO:0007060	biological process	10090	1	2	0.155187	0.477739	Mlh1;	Mlh1|IDBG-202755|ENSMUSG00000032498|17350|;
Meiotic sister chromatid cohesion	centromeric	GO:0051754	biological process	10090	1	2	0.155187	0.477739	Sgol2;	Sgol2|IDBG-155964|ENSMUSG00000026039|68549|;
Melanocyte migration	GO:0097324	biological process	10090	1	2	0.155187	0.477739	Zeb2;	Zeb2|IDBG-168224|ENSMUSG00000026872|24136|;
Microtubule bundle	GO:0097427	cellular component	10090	1	2	0.155187	0.477739	1110012J17Rik;	1110012J17Rik|IDBG-195483|ENSMUSG00000052105|68617|;
Mitochondrial inner membrane peptidase complex	GO:0042720	cellular component	10090	1	2	0.155187	0.477739	Immp2l;	Immp2l|IDBG-136987|ENSMUSG00000056899|93757|;
Mitochondrial respiratory chain complex iii assembly	GO:0034551	biological process	10090	1	2	0.155187	0.477739	Ttc19;	Ttc19|IDBG-184090|ENSMUSG00000042298|72795|;
Myosin filament assembly	GO:0031034	biological process	10090	1	2	0.155187	0.477739	Rap1gds1;	Rap1gds1|IDBG-196750|ENSMUSG00000028149|229877|;
Myosin phosphatase regulator activity	GO:0017020	molecular function	10090	1	2	0.155187	0.477739	Smtnl1;	Smtnl1|IDBG-185350|ENSMUSG00000027077|68678|;
Negative regulation of atp biosynthetic process	GO:2001170	biological process	10090	1	2	0.155187	0.477739	Pid1;	Pid1|IDBG-174611|ENSMUSG00000045658|98496|;
Negative regulation of dna-dependent transcription	elongation	GO:0032785	biological process	10090	1	2	0.155187	0.477739	Supt4h1;	Supt4h1|IDBG-207622|ENSMUSG00000020485|100041294	20922|;
Negative regulation of g1/s transition of mitotic cell cycle by negative regulation of transcription from rna polymerase ii promoter	GO:1900477	biological process	10090	1	2	0.155187	0.477739	Slfn1;	Slfn1|IDBG-265148|ENSMUSG00000078763|20555|;
Negative regulation of mda-5 signaling pathway	GO:0039534	biological process	10090	1	2	0.155187	0.477739	Dhx58;	Dhx58|IDBG-211512|ENSMUSG00000017830|80861|;
Negative regulation of toll signaling pathway	GO:0045751	biological process	10090	1	2	0.155187	0.477739	Nlrp12;	Nlrp12|IDBG-264083|ENSMUSG00000078817|378425|;
Negative regulation of activation of membrane attack complex	GO:0001971	biological process	10090	1	2	0.155187	0.477739	Cd59a;	Cd59a|IDBG-194302|ENSMUSG00000032679|12509|;
Negative regulation of auditory receptor cell differentiation	GO:0045608	biological process	10090	1	2	0.155187	0.477739	Dll1;	Dll1|IDBG-139653|ENSMUSG00000014773|13388|;
Negative regulation of axon regeneration	GO:0048681	biological process	10090	1	2	0.155187	0.477739	Klk8;	Klk8|IDBG-177519|ENSMUSG00000064023|259277|;
Negative regulation of chemokine (c-c motif) ligand 5 production	GO:0071650	biological process	10090	1	2	0.155187	0.477739	Ticam2;	Ticam2|IDBG-145267|ENSMUSG00000056130|225471|;
Negative regulation of chemokine (c-x-c motif) ligand 2 production	GO:2000342	biological process	10090	1	2	0.155187	0.477739	Map2k5;	Map2k5|IDBG-175216|ENSMUSG00000058444|23938|;
Negative regulation of cytokine production involved in inflammatory response	GO:1900016	biological process	10090	1	2	0.155187	0.477739	Apod;	Apod|IDBG-152863|ENSMUSG00000022548|11815|;
Negative regulation of endothelial cell differentiation	GO:0045602	biological process	10090	1	2	0.155187	0.477739	Xdh;	Xdh|IDBG-197509|ENSMUSG00000024066|22436|;
Negative regulation of extracellular matrix disassembly	GO:0010716	biological process	10090	1	2	0.155187	0.477739	Fap;	Fap|IDBG-174084|ENSMUSG00000000392|14089|;
Negative regulation of fibroblast growth factor receptor signaling pathway involved in neural plate anterior/posterior pattern formation	GO:2000314	biological process	10090	1	2	0.155187	0.477739	Fuz;	Fuz|IDBG-180262|ENSMUSG00000011658|70300|;
Negative regulation of interleukin-1 secretion	GO:0050711	biological process	10090	1	2	0.155187	0.477739	Nlrp12;	Nlrp12|IDBG-264083|ENSMUSG00000078817|378425|;
Negative regulation of intracellular transport of viral material	GO:1901253	biological process	10090	1	2	0.155187	0.477739	Bst2;	Bst2|IDBG-165924|ENSMUSG00000046718|69550|;
Negative regulation of membrane potential	GO:0045837	biological process	10090	1	2	0.155187	0.477739	Il1rn;	Il1rn|IDBG-142372|ENSMUSG00000026981|16181|;
Negative regulation of mitochondrial depolarization	GO:0051902	biological process	10090	1	2	0.155187	0.477739	Hsh2d;	Hsh2d|IDBG-167646|ENSMUSG00000062007|209488|;
Negative regulation of monocyte chemotactic protein-1 production	GO:0071638	biological process	10090	1	2	0.155187	0.477739	Apod;	Apod|IDBG-152863|ENSMUSG00000022548|11815|;
Negative regulation of neutrophil chemotaxis	GO:0090024	biological process	10090	1	2	0.155187	0.477739	Gpr77;	Gpr77|IDBG-146283|ENSMUSG00000074361|319430|;
Negative regulation of phospholipase activity	GO:0010519	biological process	10090	1	2	0.155187	0.477739	Rgs2;	Rgs2|IDBG-197102|ENSMUSG00000026360|19735|;
Negative regulation of protein deubiquitination	GO:0090086	biological process	10090	1	2	0.155187	0.477739	Trim21;	Trim21|IDBG-202909|ENSMUSG00000030966|20821|;
Negative regulation of protein glycosylation in golgi	GO:0090285	biological process	10090	1	2	0.155187	0.477739	Acer2;	Acer2|IDBG-161377|ENSMUSG00000038007|230379|;
Negative regulation of ripoptosome assembly involved in necroptotic process	GO:1902443	biological process	10090	1	2	0.155187	0.477739	Map3k7;	Map3k7|IDBG-132962|ENSMUSG00000028284|26409|;
Negative regulation of rubidium ion transmembrane transporter activity	GO:2000687	biological process	10090	1	2	0.155187	0.477739	Oxsr1;	Oxsr1|IDBG-204530|ENSMUSG00000036737|108737|;
Negative regulation of rubidium ion transport	GO:2000681	biological process	10090	1	2	0.155187	0.477739	Oxsr1;	Oxsr1|IDBG-204530|ENSMUSG00000036737|108737|;
Negative regulation of smooth muscle cell-matrix adhesion	GO:2000098	biological process	10090	1	2	0.155187	0.477739	Apod;	Apod|IDBG-152863|ENSMUSG00000022548|11815|;
Negative regulation of transposition	GO:0010529	biological process	10090	1	2	0.155187	0.477739	Apobec3;	Apobec3|IDBG-163088|ENSMUSG00000009585|80287|;
Neuroendocrine cell differentiation	GO:0061101	biological process	10090	1	2	0.155187	0.477739	Wnt11;	Wnt11|IDBG-200524|ENSMUSG00000015957|22411|;
Nickel cation transmembrane transport	GO:0035444	biological process	10090	1	2	0.155187	0.477739	Mmgt2;	Mmgt2|IDBG-185229|ENSMUSG00000048497|216829|;
Nickel cation transmembrane transporter activity	GO:0015099	molecular function	10090	1	2	0.155187	0.477739	Mmgt2;	Mmgt2|IDBG-185229|ENSMUSG00000048497|216829|;
Nickel cation transport	GO:0015675	biological process	10090	1	2	0.155187	0.477739	Mmgt2;	Mmgt2|IDBG-185229|ENSMUSG00000048497|216829|;
Nuclear import	GO:0051170	biological process	10090	1	2	0.155187	0.477739	Htatip2;	Htatip2|IDBG-187936|ENSMUSG00000039745|53415|;
Nuclear migration along microfilament	GO:0031022	biological process	10090	1	2	0.155187	0.477739	Sun2;	Sun2|IDBG-162524|ENSMUSG00000042524|223697|;
Nuclear outer membrane-endoplasmic reticulum membrane network	GO:0042175	cellular component	10090	1	2	0.155187	0.477739	Yipf5;	Yipf5|IDBG-142398|ENSMUSG00000024487|67180|;
Ornithine decarboxylase activator activity	GO:0042978	molecular function	10090	1	2	0.155187	0.477739	Azin1;	Azin1|IDBG-136411|ENSMUSG00000037458|54375|;
Oxidoreductase activity	acting on peroxide as acceptor	GO:0016684	molecular function	10090	1	2	0.155187	0.477739	Cat;	Cat|IDBG-193911|ENSMUSG00000027187|12359|;
Palmitoyltransferase complex	GO:0002178	cellular component	10090	1	2	0.155187	0.477739	Golga7;	Golga7|IDBG-142099|ENSMUSG00000015341|57437|;
Pantetheine hydrolase activity	GO:0017159	molecular function	10090	1	2	0.155187	0.477739	Vnn3;	Vnn3|IDBG-138030|ENSMUSG00000020010|26464|;
Pantothenate metabolic process	GO:0015939	biological process	10090	1	2	0.155187	0.477739	Vnn3;	Vnn3|IDBG-138030|ENSMUSG00000020010|26464|;
Parallel actin filament bundle assembly	GO:0030046	biological process	10090	1	2	0.155187	0.477739	Espn;	Espn|IDBG-206386|ENSMUSG00000028943|56226|;
Phosphatidate cytidylyltransferase activity	GO:0004605	molecular function	10090	1	2	0.155187	0.477739	Cds2;	Cds2|IDBG-207331|ENSMUSG00000058793|110911|;
Phospholipid transfer to membrane	GO:0006649	biological process	10090	1	2	0.155187	0.477739	P2rx7;	P2rx7|IDBG-198410|ENSMUSG00000029468|18439|;
Plasma kallikrein-kinin cascade	GO:0002353	biological process	10090	1	2	0.155187	0.477739	Prcp;	Prcp|IDBG-199227|ENSMUSG00000061119|72461|;
Polynucleotide 5' dephosphorylation	GO:0098507	biological process	10090	1	2	0.155187	0.477739	Dusp11;	Dusp11|IDBG-164256|ENSMUSG00000030002|72102|;
Polynucleotide 5'-phosphatase activity	GO:0004651	molecular function	10090	1	2	0.155187	0.477739	Dusp11;	Dusp11|IDBG-164256|ENSMUSG00000030002|72102|;
Pore complex assembly	GO:0046931	biological process	10090	1	2	0.155187	0.477739	P2rx7;	P2rx7|IDBG-198410|ENSMUSG00000029468|18439|;
Positive regulation of nfat protein import into nucleus	GO:0051533	biological process	10090	1	2	0.155187	0.477739	Tnf;	Tnf|IDBG-177358|ENSMUSG00000024401|21926|;
Positive regulation of notch signaling pathway involved in heart induction	GO:0035481	biological process	10090	1	2	0.155187	0.477739	Rbpj;	Rbpj|IDBG-164658|ENSMUSG00000039191|19664|;
Positive regulation of ran gtpase activity	GO:0032853	biological process	10090	1	2	0.155187	0.477739	Rangap1;	Rangap1|IDBG-165134|ENSMUSG00000022391|19387|;
Positive regulation of t cell costimulation	GO:2000525	biological process	10090	1	2	0.155187	0.477739	Tnfsf4;	Tnfsf4|IDBG-201525|ENSMUSG00000026700|22164|;
Positive regulation of t-helper 2 cell activation	GO:2000570	biological process	10090	1	2	0.155187	0.477739	Tnfsf4;	Tnfsf4|IDBG-201525|ENSMUSG00000026700|22164|;
Positive regulation of acetylcholine secretion	GO:0014057	biological process	10090	1	2	0.155187	0.477739	Adora2a;	Adora2a|IDBG-162633|ENSMUSG00000020178|11540|;
Positive regulation of adiponectin secretion	GO:0070165	biological process	10090	1	2	0.155187	0.477739	Niacr1;	Niacr1|IDBG-200062|ENSMUSG00000045502|80885|;
Positive regulation of antigen processing and presentation of peptide antigen via mhc class ii	GO:0002588	biological process	10090	1	2	0.155187	0.477739	Trem2;	Trem2|IDBG-189871|ENSMUSG00000023992|83433|;
Positive regulation of apoptotic process by virus	GO:0060139	biological process	10090	1	2	0.155187	0.477739	Bcl2l11;	Bcl2l11|IDBG-205300|ENSMUSG00000027381|12125|;
Positive regulation of chemokine (c-c motif) ligand 5 production	GO:0071651	biological process	10090	1	2	0.155187	0.477739	Ticam2;	Ticam2|IDBG-145267|ENSMUSG00000056130|225471|;
Positive regulation of cilium assembly	GO:0045724	biological process	10090	1	2	0.155187	0.477739	Fuz;	Fuz|IDBG-180262|ENSMUSG00000011658|70300|;
Positive regulation of cytoskeleton organization	GO:0051495	biological process	10090	1	2	0.155187	0.477739	P2rx7;	P2rx7|IDBG-198410|ENSMUSG00000029468|18439|;
Positive regulation of dipeptide transmembrane transport	GO:2001150	biological process	10090	1	2	0.155187	0.477739	Car2;	Car2|IDBG-132074|ENSMUSG00000027562|12349|;
Positive regulation of early endosome to late endosome transport	GO:2000643	biological process	10090	1	2	0.155187	0.477739	Mtmr2;	Mtmr2|IDBG-134064|ENSMUSG00000031918|77116|;
Positive regulation of ephrin receptor signaling pathway	GO:1901189	biological process	10090	1	2	0.155187	0.477739	Rbpj;	Rbpj|IDBG-164658|ENSMUSG00000039191|19664|;
Positive regulation of gastric acid secretion	GO:0060454	biological process	10090	1	2	0.155187	0.477739	Kcnq1;	Kcnq1|IDBG-212698|ENSMUSG00000009545|16535|;
Positive regulation of glomerular mesangial cell proliferation	GO:0072126	biological process	10090	1	2	0.155187	0.477739	Serpinb7;	Serpinb7|IDBG-186302|ENSMUSG00000067001|116872|;
Positive regulation of hematopoietic stem cell migration	GO:2000473	biological process	10090	1	2	0.155187	0.477739	Ccr2;	Ccr2|IDBG-206567|ENSMUSG00000049103|12772|;
Positive regulation of hemoglobin biosynthetic process	GO:0046985	biological process	10090	1	2	0.155187	0.477739	Ldb1;	Ldb1|IDBG-171764|ENSMUSG00000025223|16825|;
Positive regulation of immune complex clearance by monocytes and macrophages	GO:0090265	biological process	10090	1	2	0.155187	0.477739	Ccr2;	Ccr2|IDBG-206567|ENSMUSG00000049103|12772|;
Positive regulation of inhibitory postsynaptic membrane potential	GO:0097151	biological process	10090	1	2	0.155187	0.477739	Igsf9b;	Igsf9b|IDBG-146005|ENSMUSG00000034275|235086|;
Positive regulation of integrin biosynthetic process	GO:0045726	biological process	10090	1	2	0.155187	0.477739	Tgfb2;	Tgfb2|IDBG-208111|ENSMUSG00000039239|21808|;
Positive regulation of interferon-gamma secretion	GO:1902715	biological process	10090	1	2	0.155187	0.477739	Cd2;	Cd2|IDBG-179684|ENSMUSG00000027863|12481|;
Positive regulation of interleukin-18 production	GO:0032741	biological process	10090	1	2	0.155187	0.477739	Tnf;	Tnf|IDBG-177358|ENSMUSG00000024401|21926|;
Positive regulation of intrinsic apoptotic signaling pathway in response to endoplasmic reticulum stress	GO:1902237	biological process	10090	1	2	0.155187	0.477739	Serinc3;	Serinc3|IDBG-211926|ENSMUSG00000017707|26943|;
Positive regulation of maintenance of mitotic sister chromatid cohesion	GO:0034184	biological process	10090	1	2	0.155187	0.477739	Smc5;	Smc5|IDBG-153751|ENSMUSG00000024943|226026|;
Positive regulation of melanin biosynthetic process	GO:0048023	biological process	10090	1	2	0.155187	0.477739	Zeb2;	Zeb2|IDBG-168224|ENSMUSG00000026872|24136|;
Positive regulation of memory t cell differentiation	GO:0043382	biological process	10090	1	2	0.155187	0.477739	Tnfsf4;	Tnfsf4|IDBG-201525|ENSMUSG00000026700|22164|;
Positive regulation of neutrophil apoptotic process	GO:0033031	biological process	10090	1	2	0.155187	0.477739	Niacr1;	Niacr1|IDBG-200062|ENSMUSG00000045502|80885|;
Positive regulation of odontogenesis of dentin-containing tooth	GO:0042488	biological process	10090	1	2	0.155187	0.477739	Csf1;	Csf1|IDBG-185535|ENSMUSG00000014599|12977|;
Positive regulation of platelet-derived growth factor production	GO:0090362	biological process	10090	1	2	0.155187	0.477739	Serpinb7;	Serpinb7|IDBG-186302|ENSMUSG00000067001|116872|;
Positive regulation of progesterone secretion	GO:2000872	biological process	10090	1	2	0.155187	0.477739	Retn;	Retn|IDBG-130350|ENSMUSG00000012705|57264|;
Positive regulation of reciprocal meiotic recombination	GO:0010845	biological process	10090	1	2	0.155187	0.477739	Prdm9;	Prdm9|IDBG-140068|ENSMUSG00000051977|213389|;
Positive regulation of sequestering of calcium ion	GO:0051284	biological process	10090	1	2	0.155187	0.477739	Ryr2;	Ryr2|IDBG-129559|ENSMUSG00000021313|20191|;
Positive regulation of synaptic vesicle endocytosis	GO:1900244	biological process	10090	1	2	0.155187	0.477739	Nlgn1;	Nlgn1|IDBG-133960|ENSMUSG00000063887|192167|;
Positive regulation of toll-like receptor 9 signaling pathway	GO:0034165	biological process	10090	1	2	0.155187	0.477739	Rsad2;	Rsad2|IDBG-131654|ENSMUSG00000020641|58185|;
Positive regulation of transforming growth factor beta2 production	GO:0032915	biological process	10090	1	2	0.155187	0.477739	Wnt11;	Wnt11|IDBG-200524|ENSMUSG00000015957|22411|;
Positive regulation of type b pancreatic cell development	GO:2000078	biological process	10090	1	2	0.155187	0.477739	Rfx3;	Rfx3|IDBG-156327|ENSMUSG00000040929|19726|;
Positive regulation of vitamin d biosynthetic process	GO:0060557	biological process	10090	1	2	0.155187	0.477739	Tnf;	Tnf|IDBG-177358|ENSMUSG00000024401|21926|;
Potassium:hydrogen antiporter activity	GO:0015386	molecular function	10090	1	2	0.155187	0.477739	Slc9a8;	Slc9a8|IDBG-213038|ENSMUSG00000039463|77031|;
Pro-t cell differentiation	GO:0002572	biological process	10090	1	2	0.155187	0.477739	Flt3;	Flt3|IDBG-209045|ENSMUSG00000042817|14255|;
Production of molecular mediator involved in inflammatory response	GO:0002532	biological process	10090	1	2	0.155187	0.477739	Chia;	Chia|IDBG-184306|ENSMUSG00000062778|81600|;
Proline-trna ligase activity	GO:0004827	molecular function	10090	1	2	0.155187	0.477739	Pars2;	Pars2|IDBG-170452|ENSMUSG00000043572|230577|;
Prolyl-trna aminoacylation	GO:0006433	biological process	10090	1	2	0.155187	0.477739	Pars2;	Pars2|IDBG-170452|ENSMUSG00000043572|230577|;
Proteasome regulatory particle assembly	GO:0070682	biological process	10090	1	2	0.155187	0.477739	Psmd10;	Psmd10|IDBG-175123|ENSMUSG00000031429|53380|;
Protein glycosylation in endoplasmic reticulum	GO:0033577	biological process	10090	1	2	0.155187	0.477739	Alg2;	Alg2|IDBG-146145|ENSMUSG00000039740|56737|;
Protein localization to cell leading edge	GO:1902463	biological process	10090	1	2	0.155187	0.477739	Rab13;	Rab13|IDBG-166105|ENSMUSG00000027935|68328|;
Protein processing involved in protein targeting to mitochondrion	GO:0006627	biological process	10090	1	2	0.155187	0.477739	Immp2l;	Immp2l|IDBG-136987|ENSMUSG00000056899|93757|;
Protein tag	GO:0031386	molecular function	10090	1	2	0.155187	0.477739	Isg15;	Isg15|IDBG-137564|ENSMUSG00000035692|100038882|;
Protein tyrosine/threonine phosphatase activity	GO:0008330	molecular function	10090	1	2	0.155187	0.477739	Dusp1;	Dusp1|IDBG-155234|ENSMUSG00000024190|19252|;
Protein-disulfide reductase (glutathione) activity	GO:0019153	molecular function	10090	1	2	0.155187	0.477739	Glrx;	Glrx|IDBG-168209|ENSMUSG00000021591|93692|;
Purine nucleobase transport	GO:0006863	biological process	10090	1	2	0.155187	0.477739	Aqp9;	Aqp9|IDBG-182767|ENSMUSG00000032204|64008|;
Purine-nucleoside phosphorylase activity	GO:0004731	molecular function	10090	1	2	0.155187	0.477739	Pnp2;	Pnp2|IDBG-157006|ENSMUSG00000068417|667034|;
Pyrimidine nucleobase transport	GO:0015855	biological process	10090	1	2	0.155187	0.477739	Aqp9;	Aqp9|IDBG-182767|ENSMUSG00000032204|64008|;
Pyrimidine-containing compound transmembrane transport	GO:0072531	biological process	10090	1	2	0.155187	0.477739	Aqp9;	Aqp9|IDBG-182767|ENSMUSG00000032204|64008|;
Regulation of acetylcholine secretion	GO:0014056	biological process	10090	1	2	0.155187	0.477739	Cacna1a;	Cacna1a|IDBG-174190|ENSMUSG00000034656|12286|;
Regulation of actin filament length	GO:0030832	biological process	10090	1	2	0.155187	0.477739	Eps8;	Eps8|IDBG-195386|ENSMUSG00000015766|13860|;
Regulation of calcium-transporting atpase activity	GO:1901894	biological process	10090	1	2	0.155187	0.477739	Pln;	Pln|IDBG-151365|ENSMUSG00000038583|18821|;
Regulation of cell adhesion involved in heart morphogenesis	GO:0061344	biological process	10090	1	2	0.155187	0.477739	Rbpj;	Rbpj|IDBG-164658|ENSMUSG00000039191|19664|;
Regulation of cellular localization	GO:0060341	biological process	10090	1	2	0.155187	0.477739	Camk2d;	Camk2d|IDBG-192589|ENSMUSG00000053819|108058|;
Regulation of cellular response to hypoxia	GO:1900037	biological process	10090	1	2	0.155187	0.477739	Usp19;	Usp19|IDBG-199980|ENSMUSG00000006676|71472|;
Regulation of cholesterol esterification	GO:0010872	biological process	10090	1	2	0.155187	0.477739	Abcg1;	Abcg1|IDBG-163644|ENSMUSG00000024030|11307|;
Regulation of circadian sleep/wake cycle	non-REM sleep	GO:0045188	biological process	10090	1	2	0.155187	0.477739	Chrnb2;	Chrnb2|IDBG-164981|ENSMUSG00000027950|11444|;
Regulation of dopamine receptor signaling pathway	GO:0060159	biological process	10090	1	2	0.155187	0.477739	Dtnbp1;	Dtnbp1|IDBG-147898|ENSMUSG00000057531|94245|;
Regulation of eif2 alpha phosphorylation by heme	GO:0010999	biological process	10090	1	2	0.155187	0.477739	Eif2ak1;	Eif2ak1|IDBG-207904|ENSMUSG00000029613|15467|;
Regulation of embryonic cell shape	GO:0016476	biological process	10090	1	2	0.155187	0.477739	Wdpcp;	Wdpcp|IDBG-153536|ENSMUSG00000020319|216560|;
Regulation of glomerular filtration	GO:0003093	biological process	10090	1	2	0.155187	0.477739	Ptpro;	Ptpro|IDBG-195285|ENSMUSG00000030223|19277|;
Regulation of glycoprotein biosynthetic process	GO:0010559	biological process	10090	1	2	0.155187	0.477739	Gata1;	Gata1|IDBG-129965|ENSMUSG00000031162|14460|;
Regulation of hemoglobin biosynthetic process	GO:0046984	biological process	10090	1	2	0.155187	0.477739	Eif2ak1;	Eif2ak1|IDBG-207904|ENSMUSG00000029613|15467|;
Regulation of hydrogen peroxide metabolic process	GO:0010310	biological process	10090	1	2	0.155187	0.477739	Prdx2;	Prdx2|IDBG-175630|ENSMUSG00000005161|21672|;
Regulation of inositol 1	4	5-trisphosphate-sensitive calcium-release channel activity	GO:0031585	biological process	10090	1	2	0.155187	0.477739	Myo5a;	Myo5a|IDBG-184743|ENSMUSG00000034593|17918|;
Regulation of interleukin-8 secretion	GO:2000482	biological process	10090	1	2	0.155187	0.477739	Gpr77;	Gpr77|IDBG-146283|ENSMUSG00000074361|319430|;
Regulation of lung blood pressure	GO:0014916	biological process	10090	1	2	0.155187	0.477739	Bmpr2;	Bmpr2|IDBG-158574|ENSMUSG00000067336|12168|;
Regulation of melanocyte differentiation	GO:0045634	biological process	10090	1	2	0.155187	0.477739	Gna11;	Gna11|IDBG-178777|ENSMUSG00000034781|14672|;
Regulation of ovarian follicle development	GO:2000354	biological process	10090	1	2	0.155187	0.477739	Gnrh1;	Gnrh1|IDBG-176259|ENSMUSG00000015812|14714|;
Regulation of podosome assembly	GO:0071801	biological process	10090	1	2	0.155187	0.477739	Hck;	Hck|IDBG-209984|ENSMUSG00000003283|15162|;
Regulation of protein glycosylation	GO:0060049	biological process	10090	1	2	0.155187	0.477739	Fktn;	Fktn|IDBG-148137|ENSMUSG00000028414|246179|;
Regulation of protein oligomerization	GO:0032459	biological process	10090	1	2	0.155187	0.477739	Bid;	Bid|IDBG-184076|ENSMUSG00000004446|12122|;
Regulation of type b pancreatic cell development	GO:2000074	biological process	10090	1	2	0.155187	0.477739	Clock;	Clock|IDBG-172856|ENSMUSG00000029238|12753|;
Regulation of type i interferon-mediated signaling pathway	GO:0060338	biological process	10090	1	2	0.155187	0.477739	Hsp90ab1;	Hsp90ab1|IDBG-185482|ENSMUSG00000023944|15516|;
Relaxation of skeletal muscle	GO:0090076	biological process	10090	1	2	0.155187	0.477739	Kcnj2;	Kcnj2|IDBG-213988|ENSMUSG00000041695|16518|;
Renal tubule development	GO:0061326	biological process	10090	1	2	0.155187	0.477739	Stat1;	Stat1|IDBG-153162|ENSMUSG00000026104|20846|;
Response to biotin	GO:0070781	biological process	10090	1	2	0.155187	0.477739	Hlcs;	Hlcs|IDBG-178454|ENSMUSG00000040820|110948|;
Response to epinephrine	GO:0071871	biological process	10090	1	2	0.155187	0.477739	Rnls;	Rnls|IDBG-158965|ENSMUSG00000071573|67795|;
Response to gold nanoparticle	GO:1990268	biological process	10090	1	2	0.155187	0.477739	Tnf;	Tnf|IDBG-177358|ENSMUSG00000024401|21926|;
Response to high density lipoprotein particle stimulus	GO:0055099	biological process	10090	1	2	0.155187	0.477739	Abcg1;	Abcg1|IDBG-163644|ENSMUSG00000024030|11307|;
Response to organophosphorus	GO:0046683	biological process	10090	1	2	0.155187	0.477739	Rfc3;	Rfc3|IDBG-209720|ENSMUSG00000033970|69263|;
Response to salt	GO:1902074	biological process	10090	1	2	0.155187	0.477739	Rnls;	Rnls|IDBG-158965|ENSMUSG00000071573|67795|;
Response to vitamin b6	GO:0034516	biological process	10090	1	2	0.155187	0.477739	Kynu;	Kynu|IDBG-167886|ENSMUSG00000026866|70789|;
Serotonin transmembrane transporter activity	GO:0015222	molecular function	10090	1	2	0.155187	0.477739	Slc18a2;	Slc18a2|IDBG-181070|ENSMUSG00000025094|214084|;
Serotonin transport	GO:0006837	biological process	10090	1	2	0.155187	0.477739	Slc18a2;	Slc18a2|IDBG-181070|ENSMUSG00000025094|214084|;
Somatic recombination of immunoglobulin genes involved in immune response	GO:0002204	biological process	10090	1	2	0.155187	0.477739	Mlh1;	Mlh1|IDBG-202755|ENSMUSG00000032498|17350|;
Sour taste receptor activity	GO:0033040	molecular function	10090	1	2	0.155187	0.477739	Pkd1l3;	Pkd1l3|IDBG-191342|ENSMUSG00000048827|244646|;
Sphingomyelin synthase activity	GO:0033188	molecular function	10090	1	2	0.155187	0.477739	Sgms1;	Sgms1|IDBG-158524|ENSMUSG00000040451|208449|;
Stimulatory c-type lectin receptor signaling pathway	GO:0002223	biological process	10090	1	2	0.155187	0.477739	Klrk1;	Klrk1|IDBG-192142|ENSMUSG00000030149|27007|;
Sulfonylurea receptor binding	GO:0017098	molecular function	10090	1	2	0.155187	0.477739	Hsp90ab1;	Hsp90ab1|IDBG-185482|ENSMUSG00000023944|15516|;
Symbiont-containing vacuole	GO:0020003	cellular component	10090	1	2	0.155187	0.477739	Irgm2;	Irgm2|IDBG-176361|ENSMUSG00000069874|54396|;
Syncytium formation	GO:0006949	biological process	10090	1	2	0.155187	0.477739	Ccng1;	Ccng1|IDBG-163399|ENSMUSG00000020326|12450|;
Trna 3'-end processing	GO:0042780	biological process	10090	1	2	0.155187	0.477739	Ptcd1;	Ptcd1|IDBG-208560|ENSMUSG00000029624|71799|;
Trna adenylyltransferase activity	GO:0004810	molecular function	10090	1	2	0.155187	0.477739	Trmu;	Trmu|IDBG-170915|ENSMUSG00000022386|72026|;
Trna-specific adenosine deaminase activity	GO:0008251	molecular function	10090	1	2	0.155187	0.477739	Adat2;	Adat2|IDBG-134387|ENSMUSG00000019808|66757|;
Telomeric heterochromatin	GO:0031933	cellular component	10090	1	2	0.155187	0.477739	Atrx;	Atrx|IDBG-166501|ENSMUSG00000031229|22589|;
Threonylcarbamoyladenosine biosynthetic process	GO:0070526	biological process	10090	1	2	0.155187	0.477739	Osgepl1;	Osgepl1|IDBG-154080|ENSMUSG00000026096|72085|;
Thymidylate kinase activity	GO:0004798	molecular function	10090	1	2	0.155187	0.477739	Cmpk2;	Cmpk2|IDBG-131701|ENSMUSG00000020638|22169|;
Tolerance induction to lipopolysaccharide	GO:0072573	biological process	10090	1	2	0.155187	0.477739	Irg1;	Irg1|IDBG-184663|ENSMUSG00000022126|16365|;
Trans-hexaprenyltranstransferase activity	GO:0000010	molecular function	10090	1	2	0.155187	0.477739	Pdss2;	Pdss2|IDBG-148000|ENSMUSG00000038240|71365|;
Trans-octaprenyltranstransferase activity	GO:0050347	molecular function	10090	1	2	0.155187	0.477739	Pdss2;	Pdss2|IDBG-148000|ENSMUSG00000038240|71365|;
Transforming growth factor beta receptor complex assembly	GO:0007181	biological process	10090	1	2	0.155187	0.477739	Eid2;	Eid2|IDBG-162498|ENSMUSG00000046058|386655|;
Tryptophan catabolic process	GO:0006569	biological process	10090	1	2	0.155187	0.477739	Kynu;	Kynu|IDBG-167886|ENSMUSG00000026866|70789|;
Tryptophan catabolic process to acetyl-coa	GO:0019442	biological process	10090	1	2	0.155187	0.477739	Kynu;	Kynu|IDBG-167886|ENSMUSG00000026866|70789|;
Tryptophan transport	GO:0015827	biological process	10090	1	2	0.155187	0.477739	Slc3a2;	Slc3a2|IDBG-140475|ENSMUSG00000010095|17254|;
Type 5 metabotropic glutamate receptor binding	GO:0031802	molecular function	10090	1	2	0.155187	0.477739	Adora2a;	Adora2a|IDBG-162633|ENSMUSG00000020178|11540|;
Type b pancreatic cell apoptotic process	GO:0097050	biological process	10090	1	2	0.155187	0.477739	Ryr2;	Ryr2|IDBG-129559|ENSMUSG00000021313|20191|;
Vascular smooth muscle contraction	GO:0014829	biological process	10090	1	2	0.155187	0.477739	Rap1gds1;	Rap1gds1|IDBG-196750|ENSMUSG00000028149|229877|;
Vasopressin secretion	GO:0030103	biological process	10090	1	2	0.155187	0.477739	Trpv4;	Trpv4|IDBG-192689|ENSMUSG00000014158|63873|;
Vestibular nucleus development	GO:0021750	biological process	10090	1	2	0.155187	0.477739	Cacna1a;	Cacna1a|IDBG-174190|ENSMUSG00000034656|12286|;
Vitamin d3 25-hydroxylase activity	GO:0030343	molecular function	10090	1	2	0.155187	0.477739	Cyp2r1;	Cyp2r1|IDBG-207253|ENSMUSG00000030670|244209|;
Voltage-gated potassium channel activity involved in atrial cardiac muscle cell action potential repolarization	GO:0086089	molecular function	10090	1	2	0.155187	0.477739	Kcnq1;	Kcnq1|IDBG-212698|ENSMUSG00000009545|16535|;
Mitotic nuclear division	GO:0007067	biological process	10090	22	216	0.155569	0.478612	Anapc1; Arl8a; Ccng1; Cd2ap; Cdc16; Cdca8; Haus8; Hells; Hepacam2; Itgb3bp; Kntc1; Lats2; Nek9; Oip5; Pttg1; Setdb2; Smc5; Stra13; Triobp; Txn1; Vcpip1; Wasl;	Anapc1|IDBG-205382|ENSMUSG00000014355|17222|; Arl8a|IDBG-194411|ENSMUSG00000026426|68724|; Ccng1|IDBG-163399|ENSMUSG00000020326|12450|; Cd2ap|IDBG-183950|ENSMUSG00000061665|12488|; Cdc16|IDBG-135835|ENSMUSG00000038416|69957|; Cdca8|IDBG-187104|ENSMUSG00000028873|52276|; Haus8|IDBG-164909|ENSMUSG00000035439|76478|; Hells|IDBG-163438|ENSMUSG00000025001|15201|; Hepacam2|IDBG-127821|ENSMUSG0000004415…	628705|; Smc5|IDBG-153751|ENSMUSG00000024943|226026|; Stra13|IDBG-214882|ENSMUSG00000025144|20892|; Triobp|IDBG-160440|ENSMUSG00000033088|110253|; Txn1|IDBG-149997|ENSMUSG00000028367|22166|; Vcpip1|IDBG-132582|ENSMUSG00000045210|70675|; Wasl|IDBG-130211|ENSMUSG00000029684|73178|;
Calcium ion transmembrane transport	GO:0070588	biological process	10090	12	100	0.108517	0.480716	Atp2b1; Cacfd1; Cacna1e; Cacnb1; Cacnb2; Ccdc109a; Pkd1l2; Pkd1l3; Ryr2; Stim2; Trpm4; Trpv4;	Atp2b1|IDBG-187658|ENSMUSG00000019943|67972|; Cacfd1|IDBG-150493|ENSMUSG00000015488|381356|; Cacna1e|IDBG-199519|ENSMUSG00000004110|12290|; Cacnb1|IDBG-210423|ENSMUSG00000020882|12295|; Cacnb2|IDBG-138441|ENSMUSG00000057914|12296|; Ccdc109a|IDBG-153943|ENSMUSG00000009647|215999|; Pkd1l2|IDBG-194744|ENSMUSG00000034416|76645|; Pkd1l3|IDBG-191342|ENSMUSG00000048827|244646|; Ryr2|IDBG-129559|ENSMUSG0…
Nf-kappab binding	GO:0051059	molecular function	10090	4	23	0.110132	0.482596	Ankrd42; Mtdh; Setd6; Taf4b;	Ankrd42|IDBG-199036|ENSMUSG00000041343|73845|; Mtdh|IDBG-133453|ENSMUSG00000022255|67154|; Setd6|IDBG-184194|ENSMUSG00000031671|66083|; Taf4b|IDBG-129447|ENSMUSG00000054321|72504|;
Carbohydrate phosphorylation	GO:0046835	biological process	10090	4	23	0.110132	0.482596	Gnptab; Hk2; Hk3; Pfkfb4;	Gnptab|IDBG-183343|ENSMUSG00000035311|432486|; Hk2|IDBG-159047|ENSMUSG00000000628|15277|; Hk3|IDBG-154553|ENSMUSG00000025877|212032|; Pfkfb4|IDBG-200964|ENSMUSG00000025648|270198|;
Cellular protein metabolic process	GO:0044267	biological process	10090	4	23	0.110132	0.482596	Bbs10; Cct7; Mkks; Mmp13;	Bbs10|IDBG-190160|ENSMUSG00000035759|71769|; Cct7|IDBG-163557|ENSMUSG00000030007|12468|; Mkks|IDBG-207925|ENSMUSG00000027274|59030|; Mmp13|IDBG-132353|ENSMUSG00000050578|17386|;
Cytolysis	GO:0019835	biological process	10090	4	23	0.110132	0.482596	Fgl2; Gzmb; Gzmm; P2rx7;	Fgl2|IDBG-137821|ENSMUSG00000039899|14190|; Gzmb|IDBG-167001|ENSMUSG00000015437|14939|; Gzmm|IDBG-170467|ENSMUSG00000054206|16904|; P2rx7|IDBG-198410|ENSMUSG00000029468|18439|;
Endosome organization	GO:0007032	biological process	10090	4	23	0.110132	0.482596	Fam109a; Fam109b; Hook3; Rab5c;	Fam109a|IDBG-197799|ENSMUSG00000044134|231717|; Fam109b|IDBG-166787|ENSMUSG00000049687|338368|; Hook3|IDBG-145033|ENSMUSG00000037234|320191|; Rab5c|IDBG-211569|ENSMUSG00000019173|19345|;
Intrinsic apoptotic signaling pathway by p53 class mediator	GO:0072332	biological process	10090	4	23	0.110132	0.482596	Bbc3; Eda2r; Fhit; Shisa5;	Bbc3|IDBG-146380|ENSMUSG00000002083|170770|; Eda2r|IDBG-161374|ENSMUSG00000034457|245527|; Fhit|IDBG-132104|ENSMUSG00000060579|14198|; Shisa5|IDBG-201052|ENSMUSG00000025647|66940|;
Positive regulation of dna repair	GO:0045739	biological process	10090	4	23	0.110132	0.482596	Apbb1; Brcc3; Bre; Ube2n;	Apbb1|IDBG-204734|ENSMUSG00000037032|11785|; Brcc3|IDBG-157387|ENSMUSG00000031201|210766|; Bre|IDBG-150391|ENSMUSG00000052139|107976|; Ube2n|IDBG-187167|ENSMUSG00000074781|102642334	93765|;
Protein monoubiquitination	GO:0006513	biological process	10090	4	23	0.110132	0.482596	Cdc34; Huwe1; Trim21; Ube2w;	Cdc34|IDBG-170431|ENSMUSG00000020307|216150|; Huwe1|IDBG-179321|ENSMUSG00000025261|59026|; Trim21|IDBG-202909|ENSMUSG00000030966|20821|; Ube2w|IDBG-135309|ENSMUSG00000025939|66799|;
Transcription factor tfiid complex	GO:0005669	cellular component	10090	4	23	0.110132	0.482596	Taf4b; Taf7; Taf9b; Tbp;	Taf4b|IDBG-129447|ENSMUSG00000054321|72504|; Taf7|IDBG-140092|ENSMUSG00000051316|24074|; Taf9b|IDBG-167034|ENSMUSG00000047242|407786|; Tbp|IDBG-139921|ENSMUSG00000014767|21374|;
Voltage-gated calcium channel complex	GO:0005891	cellular component	10090	4	23	0.110132	0.482596	Cacna1a; Cacna1e; Cacnb1; Cacnb2;	Cacna1a|IDBG-174190|ENSMUSG00000034656|12286|; Cacna1e|IDBG-199519|ENSMUSG00000004110|12290|; Cacnb1|IDBG-210423|ENSMUSG00000020882|12295|; Cacnb2|IDBG-138441|ENSMUSG00000057914|12296|;
Late endosome membrane	GO:0031902	cellular component	10090	9	69	0.103106	0.482683	Abca5; Arl8a; Chmp4b; Ifitm3; Irgm1; Mitd1; Rhob; Snx16; Sppl2a;	Abca5|IDBG-213946|ENSMUSG00000018800|217265|; Arl8a|IDBG-194411|ENSMUSG00000026426|68724|; Chmp4b|IDBG-210469|ENSMUSG00000038467|75608|; Ifitm3|IDBG-211940|ENSMUSG00000025492|66141|; Irgm1|IDBG-166425|ENSMUSG00000046879|15944|; Mitd1|IDBG-146409|ENSMUSG00000026088|69028|; Rhob|IDBG-128375|ENSMUSG00000054364|11852|; Snx16|IDBG-131458|ENSMUSG00000027534|74718|; Sppl2a|IDBG-204467|ENSMUSG00000027366…
Locomotory behavior	GO:0007626	biological process	10090	11	89	0.103466	0.483902	Adora2a; Apba1; Cacna1e; Chrnb2; Espn; Qrfp; Slc18a2; Slc22a5; Slc6a3; Tal1; Zfp385a;	Adora2a|IDBG-162633|ENSMUSG00000020178|11540|; Apba1|IDBG-154300|ENSMUSG00000024897|319924|; Cacna1e|IDBG-199519|ENSMUSG00000004110|12290|; Chrnb2|IDBG-164981|ENSMUSG00000027950|11444|; Espn|IDBG-206386|ENSMUSG00000028943|56226|; Qrfp|IDBG-158382|ENSMUSG00000043102|227717|; Slc18a2|IDBG-181070|ENSMUSG00000025094|214084|; Slc22a5|IDBG-172348|ENSMUSG00000018900|20520|; Slc6a3|IDBG-165714|ENSMUSG000…
Positive regulation of cytokine secretion	GO:0050715	biological process	10090	6	31	0.0353978	0.485	AF251705; Cd209d; Clec5a; Fgr; P2rx7; Tnf;	AF251705|IDBG-214173|ENSMUSG00000044811|140497|; Cd209d|IDBG-130661|ENSMUSG00000031495|170779|; Clec5a|IDBG-139294|ENSMUSG00000029915|23845|; Fgr|IDBG-194595|ENSMUSG00000028874|14191|; P2rx7|IDBG-198410|ENSMUSG00000029468|18439|; Tnf|IDBG-177358|ENSMUSG00000024401|21926|;
Regulation of rna biosynthetic process	GO:2001141	biological process	10090	6	31	0.0353978	0.485	Fam48a; Icmt; Pir; Rbpms; Scai; Sqstm1;	Fam48a|IDBG-144608|ENSMUSG00000027751|56790|; Icmt|IDBG-206599|ENSMUSG00000039662|57295|; Pir|IDBG-184737|ENSMUSG00000031379|69656|; Rbpms|IDBG-148111|ENSMUSG00000031586|19663|; Scai|IDBG-167269|ENSMUSG00000035236|320271|; Sqstm1|IDBG-168358|ENSMUSG00000015837|18412|;
1-acylglycerol-3-phosphate o-acyltransferase activity	GO:0003841	molecular function	10090	2	9	0.161067	0.485395	Agpat1; Agpat9;	Agpat1|IDBG-172282|ENSMUSG00000034254|55979|; Agpat9|IDBG-183804|ENSMUSG00000029314|231510|;
Amp-activated protein kinase complex	GO:0031588	cellular component	10090	2	9	0.161067	0.485395	Prkab2; Prkag2;	Prkab2|IDBG-177135|ENSMUSG00000038205|108097|; Prkag2|IDBG-142303|ENSMUSG00000028944|108099|;
Catsper complex	GO:0036128	cellular component	10090	2	9	0.161067	0.485395	Catsperg1; Hspa2;	Catsperg1|IDBG-166415|ENSMUSG00000049676|320225|; Hspa2|IDBG-150618|ENSMUSG00000059970|15512|;
G-protein beta-subunit binding	GO:0031681	molecular function	10090	2	9	0.161067	0.485395	F2r; Rgs11;	F2r|IDBG-174004|ENSMUSG00000048376|14062|; Rgs11|IDBG-154931|ENSMUSG00000024186|50782|;
G-protein coupled purinergic nucleotide receptor signaling pathway	GO:0035589	biological process	10090	2	9	0.161067	0.485395	P2ry13; P2ry6;	P2ry13|IDBG-147126|ENSMUSG00000036362|74191|; P2ry6|IDBG-201747|ENSMUSG00000048779|233571|;
Peyer's patch development	GO:0048541	biological process	10090	2	9	0.161067	0.485395	Id2; Stat5b;	Id2|IDBG-131550|ENSMUSG00000020644|15902|; Stat5b|IDBG-211594|ENSMUSG00000020919|20851|;
Cellular glucose homeostasis	GO:0001678	biological process	10090	2	9	0.161067	0.485395	Hk2; Hk3;	Hk2|IDBG-159047|ENSMUSG00000000628|15277|; Hk3|IDBG-154553|ENSMUSG00000025877|212032|;
Chronic inflammatory response	GO:0002544	biological process	10090	2	9	0.161067	0.485395	S100a8; S100a9;	S100a8|IDBG-168077|ENSMUSG00000056054|20201|; S100a9|IDBG-168119|ENSMUSG00000056071|20202|;
Cilium organization	GO:0044782	biological process	10090	2	9	0.161067	0.485395	Ttc17; Wdpcp;	Ttc17|IDBG-192932|ENSMUSG00000027194|74569|; Wdpcp|IDBG-153536|ENSMUSG00000020319|216560|;
Endothelial cell proliferation	GO:0001935	biological process	10090	2	9	0.161067	0.485395	Dlg1; Thap1;	Dlg1|IDBG-152959|ENSMUSG00000022770|13383|; Thap1|IDBG-145273|ENSMUSG00000037214|73754|;
Folic acid binding	GO:0005542	molecular function	10090	2	9	0.161067	0.485395	Mthfs; Slc19a1;	Mthfs|IDBG-190400|ENSMUSG00000066442|107885|; Slc19a1|IDBG-166498|ENSMUSG00000001436|20509|;
Glial cell migration	GO:0008347	biological process	10090	2	9	0.161067	0.485395	Tgfb2; Vcan;	Tgfb2|IDBG-208111|ENSMUSG00000039239|21808|; Vcan|IDBG-170883|ENSMUSG00000021614|13003|;
Intercellular canaliculus	GO:0046581	cellular component	10090	2	9	0.161067	0.485395	Abcb1b; Mtdh;	Abcb1b|IDBG-134192|ENSMUSG00000028970|18669|; Mtdh|IDBG-133453|ENSMUSG00000022255|67154|;
Negative regulation of interleukin-17 production	GO:0032700	biological process	10090	2	9	0.161067	0.485395	Prnp; Tnfsf4;	Prnp|IDBG-260830|ENSMUSG00000079037|19122|; Tnfsf4|IDBG-201525|ENSMUSG00000026700|22164|;
Negative regulation of neural precursor cell proliferation	GO:2000178	biological process	10090	2	9	0.161067	0.485395	Id2; Kdm2b;	Id2|IDBG-131550|ENSMUSG00000020644|15902|; Kdm2b|IDBG-198910|ENSMUSG00000029475|30841|;
Nuclear pore outer ring	GO:0031080	cellular component	10090	2	9	0.161067	0.485395	Sec13; Seh1l;	Sec13|IDBG-178462|ENSMUSG00000030298|110379|; Seh1l|IDBG-250534|ENSMUSG00000079614|72124|;
Oligosaccharide metabolic process	GO:0009311	biological process	10090	2	9	0.161067	0.485395	St3gal6; St8sia6;	St3gal6|IDBG-168928|ENSMUSG00000022747|54613|; St8sia6|IDBG-137948|ENSMUSG00000003418|241230|;
Positive regulation of rho protein signal transduction	GO:0035025	biological process	10090	2	9	0.161067	0.485395	Arrb1; F2r;	Arrb1|IDBG-200741|ENSMUSG00000018909|109689|; F2r|IDBG-174004|ENSMUSG00000048376|14062|;
Positive regulation of calcium ion transport into cytosol	GO:0010524	biological process	10090	2	9	0.161067	0.485395	P2rx4; P2rx7;	P2rx4|IDBG-198527|ENSMUSG00000029470|18438|; P2rx7|IDBG-198410|ENSMUSG00000029468|18439|;
Positive regulation of execution phase of apoptosis	GO:1900119	biological process	10090	2	9	0.161067	0.485395	Cxcr3; Dapk2;	Cxcr3|IDBG-164788|ENSMUSG00000050232|12766|; Dapk2|IDBG-178934|ENSMUSG00000032380|13143|;
Positive regulation of mitochondrial calcium ion concentration	GO:0051561	biological process	10090	2	9	0.161067	0.485395	Ccdc109a; Rap1gds1;	Ccdc109a|IDBG-153943|ENSMUSG00000009647|215999|; Rap1gds1|IDBG-196750|ENSMUSG00000028149|229877|;
Positive regulation of transferase activity	GO:0051347	biological process	10090	2	9	0.161067	0.485395	Serinc1; Serinc5;	Serinc1|IDBG-152416|ENSMUSG00000019877|56442|; Serinc5|IDBG-172265|ENSMUSG00000021703|218442|;
Pre-autophagosomal structure	GO:0000407	cellular component	10090	2	9	0.161067	0.485395	Nbr1; Sqstm1;	Nbr1|IDBG-212256|ENSMUSG00000017119|17966|; Sqstm1|IDBG-168358|ENSMUSG00000015837|18412|;
Protein kinase a regulatory subunit binding	GO:0034237	molecular function	10090	2	9	0.161067	0.485395	Kcnq1; Ryr2;	Kcnq1|IDBG-212698|ENSMUSG00000009545|16535|; Ryr2|IDBG-129559|ENSMUSG00000021313|20191|;
Protein neddylation	GO:0045116	biological process	10090	2	9	0.161067	0.485395	Nae1; Trim40;	Nae1|IDBG-185610|ENSMUSG00000031878|234664|; Trim40|IDBG-181800|ENSMUSG00000073399|195359|;
Protoporphyrinogen ix biosynthetic process	GO:0006782	biological process	10090	2	9	0.161067	0.485395	Hmbs; Ireb2;	Hmbs|IDBG-156815|ENSMUSG00000032126|15288|; Ireb2|IDBG-167179|ENSMUSG00000032293|64602|;
Regulation of androgen receptor signaling pathway	GO:0060765	biological process	10090	2	9	0.161067	0.485395	Pias2; Trim68;	Pias2|IDBG-159490|ENSMUSG00000025423|17344|; Trim68|IDBG-202988|ENSMUSG00000073968|101700|;
Regulation of fatty acid metabolic process	GO:0019217	biological process	10090	2	9	0.161067	0.485395	Ankrd26; Prkag2;	Ankrd26|IDBG-181737|ENSMUSG00000007827|232339|; Prkag2|IDBG-142303|ENSMUSG00000028944|108099|;
Regulation of membrane repolarization	GO:0060306	biological process	10090	2	9	0.161067	0.485395	Kcnj2; Kcnq1;	Kcnj2|IDBG-213988|ENSMUSG00000041695|16518|; Kcnq1|IDBG-212698|ENSMUSG00000009545|16535|;
Response to fluid shear stress	GO:0034405	biological process	10090	2	9	0.161067	0.485395	P2rx4; P2rx7;	P2rx4|IDBG-198527|ENSMUSG00000029470|18438|; P2rx7|IDBG-198410|ENSMUSG00000029468|18439|;
Retinal rod cell development	GO:0046548	biological process	10090	2	9	0.161067	0.485395	Ccdc66; Rp1;	Ccdc66|IDBG-141196|ENSMUSG00000046753|320234|; Rp1|IDBG-131541|ENSMUSG00000025900|19888|;
Transcription-coupled nucleotide-excision repair	GO:0006283	biological process	10090	2	9	0.161067	0.485395	4933407H18Rik; Ercc6;	4933407H18Rik|IDBG-152926|ENSMUSG00000037355|71101|; Ercc6|IDBG-147857|ENSMUSG00000054051|319955|;
Developmental pigmentation	GO:0048066	biological process	10090	4	16	0.0353005	0.486407	Bcl2l11; Gna11; Myo5a; Zeb2;	Bcl2l11|IDBG-205300|ENSMUSG00000027381|12125|; Gna11|IDBG-178777|ENSMUSG00000034781|14672|; Myo5a|IDBG-184743|ENSMUSG00000034593|17918|; Zeb2|IDBG-168224|ENSMUSG00000026872|24136|;
Receptor clustering	GO:0043113	biological process	10090	4	16	0.0353005	0.486407	Cacna1a; Dvl1; Magi2; Pak1;	Cacna1a|IDBG-174190|ENSMUSG00000034656|12286|; Dvl1|IDBG-207981|ENSMUSG00000029071|13542|; Magi2|IDBG-136973|ENSMUSG00000040003|50791|; Pak1|IDBG-199974|ENSMUSG00000030774|18479|;
Cell growth	GO:0016049	biological process	10090	6	41	0.110002	0.486409	Cacna1a; Ccng1; Il7r; Sgms1; Socs5; Tgfb2;	Cacna1a|IDBG-174190|ENSMUSG00000034656|12286|; Ccng1|IDBG-163399|ENSMUSG00000020326|12450|; Il7r|IDBG-129135|ENSMUSG00000003882|16197|; Sgms1|IDBG-158524|ENSMUSG00000040451|208449|; Socs5|IDBG-201346|ENSMUSG00000037104|56468|; Tgfb2|IDBG-208111|ENSMUSG00000039239|21808|;
Protein self-association	GO:0043621	molecular function	10090	6	41	0.110002	0.486409	Acvr2a; Ccl5; Ldb1; Rsad2; Ryr2; Samd11;	Acvr2a|IDBG-168425|ENSMUSG00000052155|11480|; Ccl5|IDBG-205509|ENSMUSG00000035042|20304|; Ldb1|IDBG-171764|ENSMUSG00000025223|16825|; Rsad2|IDBG-131654|ENSMUSG00000020641|58185|; Ryr2|IDBG-129559|ENSMUSG00000021313|20191|; Samd11|IDBG-705659|ENSMUSG00000096351|231004|;
Brisc complex	GO:0070552	cellular component	10090	2	4	0.0351152	0.486611	Brcc3; Bre;	Brcc3|IDBG-157387|ENSMUSG00000031201|210766|; Bre|IDBG-150391|ENSMUSG00000052139|107976|;
Ccr5 chemokine receptor binding	GO:0031730	molecular function	10090	2	4	0.0351152	0.486611	Ccl5; Stat1;	Ccl5|IDBG-205509|ENSMUSG00000035042|20304|; Stat1|IDBG-153162|ENSMUSG00000026104|20846|;
Dna-n1-methyladenine dioxygenase activity	GO:0043734	molecular function	10090	2	4	0.0351152	0.486611	Alkbh2; Alkbh3;	Alkbh2|IDBG-192205|ENSMUSG00000044339|231642|; Alkbh3|IDBG-192856|ENSMUSG00000040174|69113|;
Erbb signaling pathway	GO:0038127	biological process	10090	2	4	0.0351152	0.486611	Mvp; Ptpn11;	Mvp|IDBG-209997|ENSMUSG00000030681|78388|; Ptpn11|IDBG-196834|ENSMUSG00000043733|19247|;
L-serine transmembrane transporter activity	GO:0015194	molecular function	10090	2	4	0.0351152	0.486611	Serinc1; Slc1a4;	Serinc1|IDBG-152416|ENSMUSG00000019877|56442|; Slc1a4|IDBG-152781|ENSMUSG00000020142|55963|;
L-serine transport	GO:0015825	biological process	10090	2	4	0.0351152	0.486611	Serinc1; Slc1a4;	Serinc1|IDBG-152416|ENSMUSG00000019877|56442|; Slc1a4|IDBG-152781|ENSMUSG00000020142|55963|;
T cell chemotaxis	GO:0010818	biological process	10090	2	4	0.0351152	0.486611	Cxcl10; Cxcr3;	Cxcl10|IDBG-179916|ENSMUSG00000034855|15945|; Cxcr3|IDBG-164788|ENSMUSG00000050232|12766|;
T cell migration	GO:0072678	biological process	10090	2	4	0.0351152	0.486611	Itga4; S1pr1;	Itga4|IDBG-183203|ENSMUSG00000027009|16401|; S1pr1|IDBG-189693|ENSMUSG00000045092|13609|;
Toll-like receptor 4 binding	GO:0035662	molecular function	10090	2	4	0.0351152	0.486611	S100a8; S100a9;	S100a8|IDBG-168077|ENSMUSG00000056054|20201|; S100a9|IDBG-168119|ENSMUSG00000056071|20202|;
Antigen processing and presentation of endogenous peptide antigen via mhc class i via er pathway	TAP-dependent	GO:0002485	biological process	10090	2	4	0.0351152	0.486611	H2-D1; H2-K1;	H2-D1|IDBG-177614|ENSMUSG00000073411|14964	14980|; H2-K1|IDBG-168781|ENSMUSG00000061232|14972|;
Auditory receptor cell fate commitment	GO:0009912	biological process	10090	2	4	0.0351152	0.486611	Dll1; Rbpj;	Dll1|IDBG-139653|ENSMUSG00000014773|13388|; Rbpj|IDBG-164658|ENSMUSG00000039191|19664|;
Cellular amino acid biosynthetic process	GO:0008652	biological process	10090	2	4	0.0351152	0.486611	Ahcyl1; Aldh18a1;	Ahcyl1|IDBG-185479|ENSMUSG00000027893|229709|; Aldh18a1|IDBG-164820|ENSMUSG00000025007|56454|;
Cytidylate kinase activity	GO:0004127	molecular function	10090	2	4	0.0351152	0.486611	Ak7; Cmpk2;	Ak7|IDBG-169643|ENSMUSG00000041323|78801|; Cmpk2|IDBG-131701|ENSMUSG00000020638|22169|;
Cytokine metabolic process	GO:0042107	biological process	10090	2	4	0.0351152	0.486611	Trem1; Trem3;	Trem1|IDBG-189794|ENSMUSG00000042265|58217|; Trem3|IDBG-189808|ENSMUSG00000041754|58218|;
Entrainment of circadian clock	GO:0009649	biological process	10090	2	4	0.0351152	0.486611	Id2; Phlpp1;	Id2|IDBG-131550|ENSMUSG00000020644|15902|; Phlpp1|IDBG-185613|ENSMUSG00000044340|98432|;
Fructokinase activity	GO:0008865	molecular function	10090	2	4	0.0351152	0.486611	Hk2; Hk3;	Hk2|IDBG-159047|ENSMUSG00000000628|15277|; Hk3|IDBG-154553|ENSMUSG00000025877|212032|;
Gamma-aminobutyric acid secretion	GO:0014051	biological process	10090	2	4	0.0351152	0.486611	Apba1; Cacna1a;	Apba1|IDBG-154300|ENSMUSG00000024897|319924|; Cacna1a|IDBG-174190|ENSMUSG00000034656|12286|;
Gamma-glutamyltransferase activity	GO:0003840	molecular function	10090	2	4	0.0351152	0.486611	Ggt5; Ggt7;	Ggt5|IDBG-162988|ENSMUSG00000006344|23887|; Ggt7|IDBG-210586|ENSMUSG00000027603|207182|;
Glutathione hydrolase activity	GO:0036374	molecular function	10090	2	4	0.0351152	0.486611	Ggt5; Ggt7;	Ggt5|IDBG-162988|ENSMUSG00000006344|23887|; Ggt7|IDBG-210586|ENSMUSG00000027603|207182|;
Hemoglobin metabolic process	GO:0020027	biological process	10090	2	4	0.0351152	0.486611	Cat; Epb4;	Cat|IDBG-193911|ENSMUSG00000027187|12359|; Epb4|IDBG-201705|ENSMUSG00000023216|13828|;
Histone modification	GO:0016570	biological process	10090	2	4	0.0351152	0.486611	Hlcs; Rtf1;	Hlcs|IDBG-178454|ENSMUSG00000040820|110948|; Rtf1|IDBG-199843|ENSMUSG00000027304|76246|;
Iodide transport	GO:0015705	biological process	10090	2	4	0.0351152	0.486611	Cftr; Tg;	Cftr|IDBG-129229|ENSMUSG00000041301|12638|; Tg|IDBG-146348|ENSMUSG00000053469|21819|;
Mannokinase activity	GO:0019158	molecular function	10090	2	4	0.0351152	0.486611	Hk2; Hk3;	Hk2|IDBG-159047|ENSMUSG00000000628|15277|; Hk3|IDBG-154553|ENSMUSG00000025877|212032|;
Meiotic chromosome segregation	GO:0045132	biological process	10090	2	4	0.0351152	0.486611	Mlh1; Smc2;	Mlh1|IDBG-202755|ENSMUSG00000032498|17350|; Smc2|IDBG-147370|ENSMUSG00000028312|14211|;
Membrane repolarization during action potential	GO:0086011	biological process	10090	2	4	0.0351152	0.486611	Kcnj2; Kcnq1;	Kcnj2|IDBG-213988|ENSMUSG00000041695|16518|; Kcnq1|IDBG-212698|ENSMUSG00000009545|16535|;
Microtubule anchoring at centrosome	GO:0034454	biological process	10090	2	4	0.0351152	0.486611	Hook3; Pcm1;	Hook3|IDBG-145033|ENSMUSG00000037234|320191|; Pcm1|IDBG-150837|ENSMUSG00000031592|18536|;
Modification-dependent protein catabolic process	GO:0019941	biological process	10090	2	4	0.0351152	0.486611	Isg15; Uba7;	Isg15|IDBG-137564|ENSMUSG00000035692|100038882|; Uba7|IDBG-198744|ENSMUSG00000032596|74153|;
Negative regulation of b cell differentiation	GO:0045578	biological process	10090	2	4	0.0351152	0.486611	Flt3; Id2;	Flt3|IDBG-209045|ENSMUSG00000042817|14255|; Id2|IDBG-131550|ENSMUSG00000020644|15902|;
Negative regulation of activation-induced cell death of t cells	GO:0070236	biological process	10090	2	4	0.0351152	0.486611	Tnfsf4; Tsc22d3;	Tnfsf4|IDBG-201525|ENSMUSG00000026700|22164|; Tsc22d3|IDBG-174941|ENSMUSG00000031431|14605|;
Negative regulation of alkaline phosphatase activity	GO:0010693	biological process	10090	2	4	0.0351152	0.486611	Tgfb2; Tnf;	Tgfb2|IDBG-208111|ENSMUSG00000039239|21808|; Tnf|IDBG-177358|ENSMUSG00000024401|21926|;
Negative regulation of collateral sprouting	GO:0048671	biological process	10090	2	4	0.0351152	0.486611	Fgf13; Ulk2;	Fgf13|IDBG-147880|ENSMUSG00000031137|14168|; Ulk2|IDBG-183710|ENSMUSG00000004798|29869|;
Negative regulation of macrophage apoptotic process	GO:2000110	biological process	10090	2	4	0.0351152	0.486611	Ccl5; Ccr5;	Ccl5|IDBG-205509|ENSMUSG00000035042|20304|; Ccr5|IDBG-258112|ENSMUSG00000079227|12774|;
Peroxisome membrane biogenesis	GO:0016557	biological process	10090	2	4	0.0351152	0.486611	Pex19; Pex3;	Pex19|IDBG-205149|ENSMUSG00000003464|19298|; Pex3|IDBG-134305|ENSMUSG00000019809|56535|;
Phosphorylase kinase regulator activity	GO:0008607	molecular function	10090	2	4	0.0351152	0.486611	Elp4; Prkag2;	Elp4|IDBG-195192|ENSMUSG00000027167|77766|; Prkag2|IDBG-142303|ENSMUSG00000028944|108099|;
Positive regulation of rac protein signal transduction	GO:0035022	biological process	10090	2	4	0.0351152	0.486611	Kras; Nras;	Kras|IDBG-197719|ENSMUSG00000030265|16653|; Nras|IDBG-180975|ENSMUSG00000027852|18176|;
Positive regulation of cellular ph reduction	GO:0032849	biological process	10090	2	4	0.0351152	0.486611	Car2; Car7;	Car2|IDBG-132074|ENSMUSG00000027562|12349|; Car7|IDBG-185712|ENSMUSG00000031883|12354|;
Positive regulation of chemokine (c-x-c motif) ligand 2 production	GO:2000343	biological process	10090	2	4	0.0351152	0.486611	Ccl5; Tnf;	Ccl5|IDBG-205509|ENSMUSG00000035042|20304|; Tnf|IDBG-177358|ENSMUSG00000024401|21926|;
Positive regulation of cysteine-type endopeptidase activity	GO:2001056	biological process	10090	2	4	0.0351152	0.486611	Bbc3; Mefv;	Bbc3|IDBG-146380|ENSMUSG00000002083|170770|; Mefv|IDBG-129147|ENSMUSG00000022534|54483|;
Positive regulation of fever generation	GO:0031622	biological process	10090	2	4	0.0351152	0.486611	Il1b; Tnf;	Il1b|IDBG-205936|ENSMUSG00000027398|16176|; Tnf|IDBG-177358|ENSMUSG00000024401|21926|;
Positive regulation of transforming growth factor beta1 production	GO:0032914	biological process	10090	2	4	0.0351152	0.486611	Atp6ap2; Serpinb7;	Atp6ap2|IDBG-132197|ENSMUSG00000031007|70495|; Serpinb7|IDBG-186302|ENSMUSG00000067001|116872|;
Proteasomal ubiquitin-independent protein catabolic process	GO:0010499	biological process	10090	2	4	0.0351152	0.486611	Keap1; Nfe2l2;	Keap1|IDBG-139531|ENSMUSG00000003308|50868|; Nfe2l2|IDBG-181483|ENSMUSG00000015839|18024|;
Proteasome activator complex	GO:0008537	cellular component	10090	2	4	0.0351152	0.486611	Psme1; Psme2;	Psme1|IDBG-164103|ENSMUSG00000022216|19186|; Psme2|IDBG-258270|ENSMUSG00000079197|19188	621823|;
Rrna (adenine-n6	N6-)-dimethyltransferase activity	GO:0000179	molecular function	10090	2	4	0.0351152	0.486611	Tfb1m; Tfb2m;	Tfb1m|IDBG-132697|ENSMUSG00000036983|224481|; Tfb2m|IDBG-206910|ENSMUSG00000026492|15278|;
Regulation of phagocytosis	GO:0050764	biological process	10090	2	4	0.0351152	0.486611	Fgr; Hck;	Fgr|IDBG-194595|ENSMUSG00000028874|14191|; Hck|IDBG-209984|ENSMUSG00000003283|15162|;
Regulation of satellite cell proliferation	GO:0014842	biological process	10090	2	4	0.0351152	0.486611	Cflar; Gcfc1;	Cflar|IDBG-157342|ENSMUSG00000026031|12633|; Gcfc1|IDBG-175633|ENSMUSG00000022974|67367|;
Regulation of stem cell proliferation	GO:0072091	biological process	10090	2	4	0.0351152	0.486611	Eif2c3; Yap1;	Eif2c3|IDBG-188535|ENSMUSG00000028842|214150|; Yap1|IDBG-133275|ENSMUSG00000053110|22601|;
Stereocilia ankle link complex	GO:0002142	cellular component	10090	2	4	0.0351152	0.486611	Gpr98; Vezt;	Gpr98|IDBG-169620|ENSMUSG00000069170|110789|; Vezt|IDBG-186394|ENSMUSG00000036099|215008|;
Transcription initiation from rna polymerase iii promoter	GO:0006384	biological process	10090	2	4	0.0351152	0.486611	Polr3g; Polr3gl;	Polr3g|IDBG-170102|ENSMUSG00000035834|67486|; Polr3gl|IDBG-175685|ENSMUSG00000028104|69870|;
Vacuolar proton-transporting v-type atpase	V0 domain	GO:0000220	cellular component	10090	2	4	0.0351152	0.486611	Atp6v0a2; Atp6v0a4;	Atp6v0a2|IDBG-200994|ENSMUSG00000038023|21871|; Atp6v0a4|IDBG-136603|ENSMUSG00000038600|140494|;
Vesicle transport along actin filament	GO:0030050	biological process	10090	2	4	0.0351152	0.486611	Myo5a; Wasl;	Myo5a|IDBG-184743|ENSMUSG00000034593|17918|; Wasl|IDBG-130211|ENSMUSG00000029684|73178|;
Centrosome	GO:0005813	cellular component	10090	42	383	0.0270127	0.486629	Ankrd26; Apc; Bbs7; Ccdc77; Ccdc85b; Cdc16; Cdc45; Chek1; Clec11a; Csnk1d; Cspp1; Ddhd2; Disc1; Dync1i2; Dync1li2; Fam161a; Fam82b; Haus8; Hepacam2; Hook3; Id2; Ift57; Il1rn; Ist1; Keap1; Lrrcc1; Marcks; Mkks; Mtap7d3; Ncapg; Nfe2l2; Odf2l; Pcm1; Rilpl1; Slc1a4; Snap29; Sytl4; Tsga14; Tspyl2; Tubgcp5; Xrcc4; Zfyve19;	Ankrd26|IDBG-181737|ENSMUSG00000007827|232339|; Apc|IDBG-134573|ENSMUSG00000005871|11789|; Bbs7|IDBG-138825|ENSMUSG00000037325|71492|; Ccdc77|IDBG-183430|ENSMUSG00000030177|67200|; Ccdc85b|IDBG-702325|ENSMUSG00000095098|240514|; Cdc16|IDBG-135835|ENSMUSG00000038416|69957|; Cdc45|IDBG-142237|ENSMUSG00000000028|12544|; Chek1|IDBG-149248|ENSMUSG00000032113|12649|; Clec11a|IDBG-178583|ENSMUSG00000004…
Circadian regulation of gene expression	GO:0032922	biological process	10090	5	36	0.162129	0.488294	Bhlhe41; Clock; Csnk1d; Gm129; Per3;	Bhlhe41|IDBG-197884|ENSMUSG00000030256|79362|; Clock|IDBG-172856|ENSMUSG00000029238|12753|; Csnk1d|IDBG-214925|ENSMUSG00000025162|104318|; Gm129|IDBG-173935|ENSMUSG00000038550|229599|; Per3|IDBG-205972|ENSMUSG00000028957|18628|;
Microtubule organizing center	GO:0005815	cellular component	10090	14	129	0.15928	0.48972	0610007P08Rik; AI314180; Ccdc124; Ddhd2; Hook3; Keap1; Lats2; Phf1; Rbbp6; Relb; Slc1a4; Triobp; Tubgcp5; Zfp365;	0610007P08Rik|IDBG-161195|ENSMUSG00000021470|76251|; AI314180|IDBG-150568|ENSMUSG00000050812|230249|; Ccdc124|IDBG-164677|ENSMUSG00000007721|234388|; Ddhd2|IDBG-144159|ENSMUSG00000061313|72108|; Hook3|IDBG-145033|ENSMUSG00000037234|320191|; Keap1|IDBG-139531|ENSMUSG00000003308|50868|; Lats2|IDBG-168883|ENSMUSG00000021959|50523|; Phf1|IDBG-155713|ENSMUSG00000024193|21652|; Rbbp6|IDBG-209019|ENSMUS…
Cop9 signalosome	GO:0008180	cellular component	10090	5	32	0.112108	0.489931	Basp1; Cops7b; Hsp90ab1; Tespa1; Tmod1;	Basp1|IDBG-130858|ENSMUSG00000045763|70350|; Cops7b|IDBG-177144|ENSMUSG00000026240|26895|; Hsp90ab1|IDBG-185482|ENSMUSG00000023944|15516|; Tespa1|IDBG-199592|ENSMUSG00000034833|67596|; Tmod1|IDBG-144699|ENSMUSG00000028328|21916|;
Snare complex	GO:0031201	cellular component	10090	5	32	0.112108	0.489931	Sec22a; Snap29; Stx17; Stx3; Vamp4;	Sec22a|IDBG-156818|ENSMUSG00000034473|317717|; Snap29|IDBG-138864|ENSMUSG00000022765|67474|; Stx17|IDBG-146240|ENSMUSG00000061455|67727|; Stx3|IDBG-147158|ENSMUSG00000041488|20908|; Vamp4|IDBG-201827|ENSMUSG00000026696|53330|;
Regulation of insulin secretion	GO:0050796	biological process	10090	5	32	0.112108	0.489931	Clock; Il1b; Pde3b; Rfx3; Tnf;	Clock|IDBG-172856|ENSMUSG00000029238|12753|; Il1b|IDBG-205936|ENSMUSG00000027398|16176|; Pde3b|IDBG-207234|ENSMUSG00000030671|18576|; Rfx3|IDBG-156327|ENSMUSG00000040929|19726|; Tnf|IDBG-177358|ENSMUSG00000024401|21926|;
Rna binding	GO:0003723	molecular function	10090	54	583	0.163427	0.4919	Ankrd17; Cpsf6; Cstf2t; Dcp2; Ddx10; Ddx24; Ddx50; Ddx60; Dhx8; Dnmt1; Dusp11; Eif2c3; Eral1; Exosc1; Hnrnph1; Ifit1; Ireb2; Lin28a; Nsun6; Oas1a; Oas1c; Oas1e; Oas1g; Oas2; Oas3; Oasl1; Oasl2; Ooep; Papolg; Pdcd4; Ptbp2; Rbm12b1; Rbm18; Rbm26; Rbm43; Rnasel; Rnmt; Samhd1; Sltm; Synj2; Tfb1m; Tfb2m; Thoc1; Thumpd3; Trove2; Trub1; U2surp; Ythdc1; Ythdc2; Zbp1; Zc3h8; Zc3hav1; Zcrb1; Zfml;	Ankrd17|IDBG-178064|ENSMUSG00000055204|81702|; Cpsf6|IDBG-191782|ENSMUSG00000055531|432508|; Cstf2t|IDBG-158337|ENSMUSG00000053536|83410|; Dcp2|IDBG-144524|ENSMUSG00000024472|70640|; Ddx10|IDBG-165245|ENSMUSG00000053289|77591|; Ddx24|IDBG-166722|ENSMUSG00000041645|27225|; Ddx50|IDBG-157861|ENSMUSG00000020076|94213|; Ddx60|IDBG-157673|ENSMUSG00000037921|234311|; Dhx8|IDBG-212354|ENSMUSG00000034931…
Atp-dependent helicase activity	GO:0008026	molecular function	10090	7	56	0.16409	0.493284	0610007P08Rik; Ddx10; Ddx24; Dhx33; Dhx38; Dhx8; Snrnp200;	0610007P08Rik|IDBG-161195|ENSMUSG00000021470|76251|; Ddx10|IDBG-165245|ENSMUSG00000053289|77591|; Ddx24|IDBG-166722|ENSMUSG00000041645|27225|; Dhx33|IDBG-195795|ENSMUSG00000040620|216877|; Dhx38|IDBG-191132|ENSMUSG00000037993|64340|; Dhx8|IDBG-212354|ENSMUSG00000034931|217207|; Snrnp200|IDBG-204640|ENSMUSG00000003660|320632|;
Positive regulation of canonical wnt signaling pathway	GO:0090263	biological process	10090	7	56	0.16409	0.493284	Csnk1d; Dvl1; Tmem198; Trpm4; Usp34; Wls; Yap1;	Csnk1d|IDBG-214925|ENSMUSG00000025162|104318|; Dvl1|IDBG-207981|ENSMUSG00000029071|13542|; Tmem198|IDBG-171465|ENSMUSG00000051703|319998|; Trpm4|IDBG-182463|ENSMUSG00000038260|68667|; Usp34|IDBG-154559|ENSMUSG00000056342|17847|; Wls|IDBG-201449|ENSMUSG00000028173|68151|; Yap1|IDBG-133275|ENSMUSG00000053110|22601|;
Dna replication	GO:0006260	biological process	10090	15	112	0.0361742	0.494246	2810417H13Rik; Chaf1a; Chaf1b; Fen1; Fhit; Helb; Mcm2; Mcm4; Mcm5; Mcm7; Orc3; Pole; Rfc2; Rfc3; Ssbp1;	2810417H13Rik|IDBG-178507|ENSMUSG00000040204|68026|; Chaf1a|IDBG-191494|ENSMUSG00000002835|27221|; Chaf1b|IDBG-178301|ENSMUSG00000022945|110749|; Fen1|IDBG-143512|ENSMUSG00000024742|14156|; Fhit|IDBG-132104|ENSMUSG00000060579|14198|; Helb|IDBG-192467|ENSMUSG00000020228|117599|; Mcm2|IDBG-167535|ENSMUSG00000002870|17216|; Mcm4|IDBG-135657|ENSMUSG00000022673|17217|; Mcm5|IDBG-168946|ENSMUSG00000005…
Negative regulation of insulin receptor signaling pathway	GO:0046627	biological process	10090	5	22	0.0283479	0.497777	Ankrd26; Gpr21; Il1b; Lmbrd1; Pid1;	Ankrd26|IDBG-181737|ENSMUSG00000007827|232339|; Gpr21|IDBG-166097|ENSMUSG00000053164|338346|; Il1b|IDBG-205936|ENSMUSG00000027398|16176|; Lmbrd1|IDBG-139361|ENSMUSG00000073725|68421|; Pid1|IDBG-174611|ENSMUSG00000045658|98496|;
Regulation of lipid metabolic process	GO:0019216	biological process	10090	5	22	0.0283479	0.497777	Ankrd26; Dnajc15; Id2; Nr1d2; Pparg;	Ankrd26|IDBG-181737|ENSMUSG00000007827|232339|; Dnajc15|IDBG-181932|ENSMUSG00000022013|66148|; Id2|IDBG-131550|ENSMUSG00000020644|15902|; Nr1d2|IDBG-133625|ENSMUSG00000021775|353187|; Pparg|IDBG-179253|ENSMUSG00000000440|19016|;
Vasodilation	GO:0042311	biological process	10090	5	22	0.0283479	0.497777	Adora2a; Bbs2; Cftr; Mkks; P2rx4;	Adora2a|IDBG-162633|ENSMUSG00000020178|11540|; Bbs2|IDBG-181517|ENSMUSG00000031755|67378|; Cftr|IDBG-129229|ENSMUSG00000041301|12638|; Mkks|IDBG-207925|ENSMUSG00000027274|59030|; P2rx4|IDBG-198527|ENSMUSG00000029470|18438|;
Ada2/gcn5/ada3 transcription activator complex	GO:0005671	cellular component	10090	3	15	0.11568	0.500592	Kat2b; Map3k7; Mbip;	Kat2b|IDBG-190822|ENSMUSG00000000708|18519|; Map3k7|IDBG-132962|ENSMUSG00000028284|26409|; Mbip|IDBG-141131|ENSMUSG00000021028|217588|;
Srp-dependent cotranslational protein targeting to membrane	GO:0006614	biological process	10090	3	15	0.11568	0.500592	Itih5; Srp54b; Srp54c;	Itih5|IDBG-135806|ENSMUSG00000025780|209378|; Srp54b|IDBG-259690|ENSMUSG00000079108|100101806	24067	665155|; Srp54c|IDBG-140541|ENSMUSG00000073079|24067	665155|;
Sertoli cell development	GO:0060009	biological process	10090	3	15	0.11568	0.500592	Atrx; Fndc3a; Mtap7;	Atrx|IDBG-166501|ENSMUSG00000031229|22589|; Fndc3a|IDBG-179575|ENSMUSG00000033487|319448|; Mtap7|IDBG-136420|ENSMUSG00000019996|17761|;
Cellular response to reactive oxygen species	GO:0034614	biological process	10090	3	15	0.11568	0.500592	Fos; Prdx3; Romo1;	Fos|IDBG-158538|ENSMUSG00000021250|14281|; Prdx3|IDBG-181859|ENSMUSG00000024997|11757|; Romo1|IDBG-210836|ENSMUSG00000067847|67067|;
Magnesium ion transport	GO:0015693	biological process	10090	3	15	0.11568	0.500592	Kcnj2; Mmgt2; Zdhhc17;	Kcnj2|IDBG-213988|ENSMUSG00000041695|16518|; Mmgt2|IDBG-185229|ENSMUSG00000048497|216829|; Zdhhc17|IDBG-189959|ENSMUSG00000035798|320150|;
Negative regulation of b cell proliferation	GO:0030889	biological process	10090	3	15	0.11568	0.500592	Ctla4; Fcgr2b; Prdm1;	Ctla4|IDBG-159662|ENSMUSG00000026011|12477|; Fcgr2b|IDBG-203935|ENSMUSG00000026656|14130|; Prdm1|IDBG-148617|ENSMUSG00000038151|12142|;
Negative regulation of endothelial cell migration	GO:0010596	biological process	10090	3	15	0.11568	0.500592	Ccdc23; Krit1; Sp100;	Ccdc23|IDBG-182531|ENSMUSG00000028643|69216|; Krit1|IDBG-131993|ENSMUSG00000000600|79264|; Sp100|IDBG-175861|ENSMUSG00000026222|101055663	20684|;
Negative regulation of reactive oxygen species metabolic process	GO:2000378	biological process	10090	3	15	0.11568	0.500592	Map3k7; Prdx2; Trim30a;	Map3k7|IDBG-132962|ENSMUSG00000028284|26409|; Prdx2|IDBG-175630|ENSMUSG00000005161|21672|; Trim30a|IDBG-204202|ENSMUSG00000030921|20128|;
Phosphatidylinositol-3	4-bisphosphate binding	GO:0043325	molecular function	10090	3	15	0.11568	0.500592	Dapp1; Plekha1; Sestd1;	Dapp1|IDBG-196059|ENSMUSG00000028159|26377|; Plekha1|IDBG-210859|ENSMUSG00000040268|101476|; Sestd1|IDBG-182903|ENSMUSG00000042272|228071|;
Regulation of sodium ion transport	GO:0002028	biological process	10090	3	15	0.11568	0.500592	Camk2d; P2rx4; P2rx7;	Camk2d|IDBG-192589|ENSMUSG00000053819|108058|; P2rx4|IDBG-198527|ENSMUSG00000029470|18438|; P2rx7|IDBG-198410|ENSMUSG00000029468|18439|;
Glucuronosyltransferase activity	GO:0015020	molecular function	10090	4	15	0.028237	0.501259	B3gat3; Ext1; Ext2; Ugt1a2;	B3gat3|IDBG-141753|ENSMUSG00000071649|72727|; Ext1|IDBG-140304|ENSMUSG00000061731|14042|; Ext2|IDBG-192652|ENSMUSG00000027198|14043|; Ugt1a2|IDBG-488767|ENSMUSG00000090171|22236|;
Neurological system process	GO:0050877	biological process	10090	4	15	0.028237	0.501259	Cacna1a; Cacna1e; Chrnb2; Gpr98;	Cacna1a|IDBG-174190|ENSMUSG00000034656|12286|; Cacna1e|IDBG-199519|ENSMUSG00000004110|12290|; Chrnb2|IDBG-164981|ENSMUSG00000027950|11444|; Gpr98|IDBG-169620|ENSMUSG00000069170|110789|;
Platelet formation	GO:0030220	biological process	10090	4	15	0.028237	0.501259	Gata1; Ptpn11; Tal1; Zfp385a;	Gata1|IDBG-129965|ENSMUSG00000031162|14460|; Ptpn11|IDBG-196834|ENSMUSG00000043733|19247|; Tal1|IDBG-175763|ENSMUSG00000028717|21349|; Zfp385a|IDBG-189552|ENSMUSG00000000552|29813|;
Golgi-associated vesicle membrane	GO:0030660	cellular component	10090	3	9	0.0306109	0.501318	Itm2b; Sppl2a; Zdhhc17;	Itm2b|IDBG-180024|ENSMUSG00000022108|16432|; Sppl2a|IDBG-204467|ENSMUSG00000027366|66552|; Zdhhc17|IDBG-189959|ENSMUSG00000035798|320150|;
Adhesion of symbiont to host	GO:0044406	biological process	10090	3	9	0.0306109	0.501318	Gbp2; Gbp7; Gbp9;	Gbp2|IDBG-197330|ENSMUSG00000028270|14469|; Gbp7|IDBG-197215|ENSMUSG00000040253|229900|; Gbp9|IDBG-185806|ENSMUSG00000029298|236573|;
Bicarbonate transport	GO:0015701	biological process	10090	3	9	0.0306109	0.501318	Cftr; Ptger3; Slc4a1;	Cftr|IDBG-129229|ENSMUSG00000041301|12638|; Ptger3|IDBG-201070|ENSMUSG00000040016|19218|; Slc4a1|IDBG-212590|ENSMUSG00000006574|20533|;
Chaperone-mediated protein complex assembly	GO:0051131	biological process	10090	3	9	0.0306109	0.501318	Bbs10; Hsp90aa1; Mkks;	Bbs10|IDBG-190160|ENSMUSG00000035759|71769|; Hsp90aa1|IDBG-172055|ENSMUSG00000021270|15519|; Mkks|IDBG-207925|ENSMUSG00000027274|59030|;
Dendritic cell differentiation	GO:0097028	biological process	10090	3	9	0.0306109	0.501318	Batf3; Gata1; Trem2;	Batf3|IDBG-208706|ENSMUSG00000026630|381319|; Gata1|IDBG-129965|ENSMUSG00000031162|14460|; Trem2|IDBG-189871|ENSMUSG00000023992|83433|;
Glycosaminoglycan biosynthetic process	GO:0006024	biological process	10090	3	9	0.0306109	0.501318	B4galt7; Ext1; Ext2;	B4galt7|IDBG-156473|ENSMUSG00000021504|218271|; Ext1|IDBG-140304|ENSMUSG00000061731|14042|; Ext2|IDBG-192652|ENSMUSG00000027198|14043|;
Lamin binding	GO:0005521	molecular function	10090	3	9	0.0306109	0.501318	Sun1; Sun2; Tor1aip1;	Sun1|IDBG-206439|ENSMUSG00000036817|77053|; Sun2|IDBG-162524|ENSMUSG00000042524|223697|; Tor1aip1|IDBG-200102|ENSMUSG00000026466|208263|;
Metalloexopeptidase activity	GO:0008235	molecular function	10090	3	9	0.0306109	0.501318	Dpep2; Metap1d; Npepl1;	Dpep2|IDBG-189431|ENSMUSG00000053687|319446|; Metap1d|IDBG-178860|ENSMUSG00000041921|66559|; Npepl1|IDBG-213423|ENSMUSG00000039263|228961|;
Mitotic cell cycle arrest	GO:0071850	biological process	10090	3	9	0.0306109	0.501318	4632434I11Rik; Dusp1; Magi2;	4632434I11Rik|IDBG-199198|ENSMUSG00000030641|74041|; Dusp1|IDBG-155234|ENSMUSG00000024190|19252|; Magi2|IDBG-136973|ENSMUSG00000040003|50791|;
Negative regulation of dna biosynthetic process	GO:2000279	biological process	10090	3	9	0.0306109	0.501318	Bmpr2; Chek1; Dusp1;	Bmpr2|IDBG-158574|ENSMUSG00000067336|12168|; Chek1|IDBG-149248|ENSMUSG00000032113|12649|; Dusp1|IDBG-155234|ENSMUSG00000024190|19252|;
Positive regulation of heterotypic cell-cell adhesion	GO:0034116	biological process	10090	3	9	0.0306109	0.501318	Gcnt2; Il1b; Tnf;	Gcnt2|IDBG-146446|ENSMUSG00000021360|14538|; Il1b|IDBG-205936|ENSMUSG00000027398|16176|; Tnf|IDBG-177358|ENSMUSG00000024401|21926|;
Protein k11-linked deubiquitination	GO:0035871	biological process	10090	3	9	0.0306109	0.501318	Otub2; Otud7b; Vcpip1;	Otub2|IDBG-166629|ENSMUSG00000021203|68149|; Otud7b|IDBG-174459|ENSMUSG00000038495|229603|; Vcpip1|IDBG-132582|ENSMUSG00000045210|70675|;
Protein refolding	GO:0042026	biological process	10090	3	9	0.0306109	0.501318	B2m; Hsp90aa1; Hspa2;	B2m|IDBG-202736|ENSMUSG00000060802|12010|; Hsp90aa1|IDBG-172055|ENSMUSG00000021270|15519|; Hspa2|IDBG-150618|ENSMUSG00000059970|15512|;
Protein targeting to golgi	GO:0000042	biological process	10090	3	9	0.0306109	0.501318	Gcc2; Golga1; Trip11;	Gcc2|IDBG-152811|ENSMUSG00000038039|70297|; Golga1|IDBG-167141|ENSMUSG00000026754|76899|; Trip11|IDBG-165221|ENSMUSG00000021188|109181|;
Regulation of dopamine metabolic process	GO:0042053	biological process	10090	3	9	0.0306109	0.501318	Chrnb2; Nr4a2; Slc6a3;	Chrnb2|IDBG-164981|ENSMUSG00000027950|11444|; Nr4a2|IDBG-171511|ENSMUSG00000026826|18227|; Slc6a3|IDBG-165714|ENSMUSG00000021609|13162|;
Regulation of protein secretion	GO:0050708	biological process	10090	3	9	0.0306109	0.501318	Dnajc1; Rhbdf1; Tnf;	Dnajc1|IDBG-139496|ENSMUSG00000026740|13418|; Rhbdf1|IDBG-159654|ENSMUSG00000020282|13650|; Tnf|IDBG-177358|ENSMUSG00000024401|21926|;
Stereocilium bundle tip	GO:0032426	cellular component	10090	3	9	0.0306109	0.501318	Ceacam16; Espn; Myo3b;	Ceacam16|IDBG-152664|ENSMUSG00000014686|330483|; Espn|IDBG-206386|ENSMUSG00000028943|56226|; Myo3b|IDBG-177658|ENSMUSG00000042064|329421|;
Acid-amino acid ligase activity	GO:0016881	molecular function	10090	7	51	0.114842	0.501431	Cdc34; Trim25; Ube2a; Ube2c; Ube2h; Ube2n; Ube2w;	Cdc34|IDBG-170431|ENSMUSG00000020307|216150|; Trim25|IDBG-208127|ENSMUSG00000000275|217069|; Ube2a|IDBG-138469|ENSMUSG00000016308|22209|; Ube2c|IDBG-212316|ENSMUSG00000001403|68612|; Ube2h|IDBG-132729|ENSMUSG00000039159|22214|; Ube2n|IDBG-187167|ENSMUSG00000074781|102642334	93765|; Ube2w|IDBG-135309|ENSMUSG00000025939|66799|;
Cellular response to drug	GO:0035690	biological process	10090	9	54	0.0280498	0.503447	Acer2; Bmyc; Cd69; Il1b; Kcnq1; Myc; Rnf149; Slamf8; Slc18a2;	Acer2|IDBG-161377|ENSMUSG00000038007|230379|; Bmyc|IDBG-147082|ENSMUSG00000049086|107771|; Cd69|IDBG-191849|ENSMUSG00000030156|12515|; Il1b|IDBG-205936|ENSMUSG00000027398|16176|; Kcnq1|IDBG-212698|ENSMUSG00000009545|16535|; Myc|IDBG-144556|ENSMUSG00000022346|17869|; Rnf149|IDBG-147731|ENSMUSG00000048234|67702|; Slamf8|IDBG-205620|ENSMUSG00000053318|74748|; Slc18a2|IDBG-181070|ENSMUSG00000025094|2…
Positive regulation of transcription	DNA-templated	GO:0045893	biological process	10090	50	521	0.116828	0.505113	Ankrd49; Apbb1; Calcoco1; Cebpb; Clock; Creb3l2; Creb5; Ddit3; Dvl1; Dyrk1b; Ebf1; Egf; F2r; Fos; Hinfp; Hmgb2; Id2; Il1b; Irf1; Irf7; Kat2b; Mafa; Map3k2; Mdfic; Mef2a; Mll5; Myc; Naa15; Nfe2l2; Nfyc; Nr1d2; Nr4a2; Pias2; Pparg; Psrc1; Rbpj; Rfx3; Rnf111; Ss18l1; Stat1; Tal1; Tbp; Tfb2m; Tnf; Trp53inp1; Usp22; Wnt11; Zfp326; Zkscan3; Zxdb;	Ankrd49|IDBG-134680|ENSMUSG00000031931|56503|; Apbb1|IDBG-204734|ENSMUSG00000037032|11785|; Calcoco1|IDBG-189181|ENSMUSG00000023055|67488|; Cebpb|IDBG-213090|ENSMUSG00000056501|12608|; Clock|IDBG-172856|ENSMUSG00000029238|12753|; Creb3l2|IDBG-136249|ENSMUSG00000038648|208647|; Creb5|IDBG-148452|ENSMUSG00000053007|231991|; Ddit3|IDBG-194880|ENSMUSG00000025408|13198|; Dvl1|IDBG-207981|ENSMUSG000000…
Protein deubiquitination	GO:0016579	biological process	10090	8	48	0.0372111	0.505571	Bap1; Josd2; Otub2; Otud7b; Uchl3; Usp19; Usp22; Usp34;	Bap1|IDBG-145802|ENSMUSG00000021901|104416|; Josd2|IDBG-178791|ENSMUSG00000038695|66124|; Otub2|IDBG-166629|ENSMUSG00000021203|68149|; Otud7b|IDBG-174459|ENSMUSG00000038495|229603|; Uchl3|IDBG-184380|ENSMUSG00000022111|50933|; Usp19|IDBG-199980|ENSMUSG00000006676|71472|; Usp22|IDBG-182297|ENSMUSG00000042506|216825|; Usp34|IDBG-154559|ENSMUSG00000056342|17847|;
Nuclear matrix	GO:0016363	cellular component	10090	12	84	0.0373217	0.505663	Atxn7; Cebpb; Hlcs; Lrif1; Maea; Phactr3; Ppig; Prpf40a; Rnasel; Srrm1; Thoc1; Zfp326;	Atxn7|IDBG-132631|ENSMUSG00000021738|246103|; Cebpb|IDBG-213090|ENSMUSG00000056501|12608|; Hlcs|IDBG-178454|ENSMUSG00000040820|110948|; Lrif1|IDBG-184863|ENSMUSG00000056260|321000|; Maea|IDBG-251747|ENSMUSG00000079562|59003|; Phactr3|IDBG-213655|ENSMUSG00000027525|74189|; Ppig|IDBG-177120|ENSMUSG00000042133|228005|; Prpf40a|IDBG-171245|ENSMUSG00000061136|56194|; Rnasel|IDBG-199298|ENSMUSG00000066…
Cell cycle	GO:0007049	biological process	10090	27	233	0.0371803	0.506569	Appl1; Appl2; Ccdc124; Ccpg1; Cdc34; Cdc45; Chaf1a; Chaf1b; Cks1b; Cks2; Gspt2; Kat2b; Maea; Mapk12; Marveld1; Mcm2; Mcm4; Mcm7; Rassf4; Rgs2; Senp5; Sept3; Tgtp1; Thap1; Tspyl2; Usp22; Zfp385a;	Appl1|IDBG-140679|ENSMUSG00000040760|72993|; Appl2|IDBG-180303|ENSMUSG00000020263|216190|; Ccdc124|IDBG-164677|ENSMUSG00000007721|234388|; Ccpg1|IDBG-184065|ENSMUSG00000034563|72278|; Cdc34|IDBG-170431|ENSMUSG00000020307|216150|; Cdc45|IDBG-142237|ENSMUSG00000000028|12544|; Chaf1a|IDBG-191494|ENSMUSG00000002835|27221|; Chaf1b|IDBG-178301|ENSMUSG00000022945|110749|; Cks1b|IDBG-164476|ENSMUSG000000…	54124|; Cks2|IDBG-132350|ENSMUSG00000062248|102638700	102641603	102643116	66197|; Gspt2|IDBG-215352|ENSMUSG00000071723|14853|; Kat2b|IDBG-190822|ENSMUSG00000000708|18519|; Maea|IDBG-251747|ENSMUSG00000079562|59003|; Mapk12|IDBG-172617|ENSMUSG00000022610|29857|; Marveld1|IDBG-167246|ENSMUSG00000044345|277010|; Mcm2|IDBG-167535|ENSMUSG00000002870|17216|; Mcm4|IDBG-135657|ENSMUSG00000022673|17217|; Mcm7|IDBG-205861|ENSMUSG00000029730|17220|; Rassf4|IDBG-180866|ENSMUSG0000…	21822|; Thap1|IDBG-145273|ENSMUSG00000037214|73754|; Tspyl2|IDBG-180325|ENSMUSG00000041096|52808|; Usp22|IDBG-182297|ENSMUSG00000042506|216825|; Zfp385a|IDBG-189552|ENSMUSG00000000552|29813|;
Unfolded protein binding	GO:0051082	molecular function	10090	9	71	0.117793	0.508834	Cct7; Dnajb1; Dnajb4; Hsp90aa1; Hsp90ab1; Hspa2; Mkks; Vbp1; Wdr96;	Cct7|IDBG-163557|ENSMUSG00000030007|12468|; Dnajb1|IDBG-172271|ENSMUSG00000005483|81489|; Dnajb4|IDBG-199912|ENSMUSG00000028035|67035|; Hsp90aa1|IDBG-172055|ENSMUSG00000021270|15519|; Hsp90ab1|IDBG-185482|ENSMUSG00000023944|15516|; Hspa2|IDBG-150618|ENSMUSG00000059970|15512|; Mkks|IDBG-207925|ENSMUSG00000027274|59030|; Vbp1|IDBG-157452|ENSMUSG00000031197|22327|; Wdr96|IDBG-175498|ENSMUSG000000449…	414801|;
Dna damage checkpoint	GO:0000077	biological process	10090	4	27	0.170246	0.509274	Chek1; Clock; Hinfp; Ptpn11;	Chek1|IDBG-149248|ENSMUSG00000032113|12649|; Clock|IDBG-172856|ENSMUSG00000029238|12753|; Hinfp|IDBG-156397|ENSMUSG00000032119|102423|; Ptpn11|IDBG-196834|ENSMUSG00000043733|19247|;
Rac gtpase binding	GO:0048365	molecular function	10090	4	27	0.170246	0.509274	Dvl1; Eps8; Ralbp1; Srgap2;	Dvl1|IDBG-207981|ENSMUSG00000029071|13542|; Eps8|IDBG-195386|ENSMUSG00000015766|13860|; Ralbp1|IDBG-195143|ENSMUSG00000024096|19765|; Srgap2|IDBG-191143|ENSMUSG00000026425|14270|;
Aggresome	GO:0016235	cellular component	10090	4	27	0.170246	0.509274	Sec62; Sqstm1; Uba5; Urb2;	Sec62|IDBG-135933|ENSMUSG00000027706|69276|; Sqstm1|IDBG-168358|ENSMUSG00000015837|18412|; Uba5|IDBG-194794|ENSMUSG00000032557|66663|; Urb2|IDBG-199971|ENSMUSG00000031976|382038|;
Centrosome organization	GO:0051297	biological process	10090	4	27	0.170246	0.509274	2810417H13Rik; Haus8; Hepacam2; Pcm1;	2810417H13Rik|IDBG-178507|ENSMUSG00000040204|68026|; Haus8|IDBG-164909|ENSMUSG00000035439|76478|; Hepacam2|IDBG-127821|ENSMUSG00000044156|101202|; Pcm1|IDBG-150837|ENSMUSG00000031592|18536|;
Endoplasmic reticulum unfolded protein response	GO:0030968	biological process	10090	4	27	0.170246	0.509274	Ddit3; Eif2ak2; Nfe2l2; Ppp1r15a;	Ddit3|IDBG-194880|ENSMUSG00000025408|13198|; Eif2ak2|IDBG-199014|ENSMUSG00000024079|19106|; Nfe2l2|IDBG-181483|ENSMUSG00000015839|18024|; Ppp1r15a|IDBG-183552|ENSMUSG00000040435|17872|;
Osteoclast differentiation	GO:0030316	biological process	10090	4	27	0.170246	0.509274	Cd300lf; Csf1; Ireb2; Tnf;	Cd300lf|IDBG-214212|ENSMUSG00000047798|246746|; Csf1|IDBG-185535|ENSMUSG00000014599|12977|; Ireb2|IDBG-167179|ENSMUSG00000032293|64602|; Tnf|IDBG-177358|ENSMUSG00000024401|21926|;
Synapse organization	GO:0050808	biological process	10090	4	27	0.170246	0.509274	Dvl1; Klk8; Myo5a; Nlgn1;	Dvl1|IDBG-207981|ENSMUSG00000029071|13542|; Klk8|IDBG-177519|ENSMUSG00000064023|259277|; Myo5a|IDBG-184743|ENSMUSG00000034593|17918|; Nlgn1|IDBG-133960|ENSMUSG00000063887|192167|;
Postsynaptic density	GO:0014069	cellular component	10090	12	109	0.170058	0.510909	Adora2a; Arrb1; Disc1; Dlg1; Dtnbp1; Eps8; Magi2; Myd88; Nlgn1; P2rx4; Pdlim5; Srgap2;	Adora2a|IDBG-162633|ENSMUSG00000020178|11540|; Arrb1|IDBG-200741|ENSMUSG00000018909|109689|; Disc1|IDBG-200561|ENSMUSG00000043051|244667|; Dlg1|IDBG-152959|ENSMUSG00000022770|13383|; Dtnbp1|IDBG-147898|ENSMUSG00000057531|94245|; Eps8|IDBG-195386|ENSMUSG00000015766|13860|; Magi2|IDBG-136973|ENSMUSG00000040003|50791|; Myd88|IDBG-204565|ENSMUSG00000032508|17874|; Nlgn1|IDBG-133960|ENSMUSG00000063887…
1-phosphatidylinositol-5-phosphate 4-kinase activity	GO:0016309	molecular function	10090	1	3	0.223505	0.512313	Pip4k2c;	Pip4k2c|IDBG-194498|ENSMUSG00000025417|117150|;
Ap-1 adaptor complex	GO:0030121	cellular component	10090	1	3	0.223505	0.512313	Aftph;	Aftph|IDBG-152912|ENSMUSG00000049659|216549|;
Atp-dependent polydeoxyribonucleotide 5'-hydroxyl-kinase activity	GO:0046404	molecular function	10090	1	3	0.223505	0.512313	N4bp2;	N4bp2|IDBG-166939|ENSMUSG00000037795|333789|;
Barr body	GO:0001740	cellular component	10090	1	3	0.223505	0.512313	Smchd1;	Smchd1|IDBG-196873|ENSMUSG00000024054|74355|;
C-5 methylation of cytosine	GO:0090116	biological process	10090	1	3	0.223505	0.512313	Dnmt1;	Dnmt1|IDBG-138141|ENSMUSG00000004099|13433|;
C-terminal protein methylation	GO:0006481	biological process	10090	1	3	0.223505	0.512313	Icmt;	Icmt|IDBG-206599|ENSMUSG00000039662|57295|;
Ccr1 chemokine receptor binding	GO:0031726	molecular function	10090	1	3	0.223505	0.512313	Ccl5;	Ccl5|IDBG-205509|ENSMUSG00000035042|20304|;
Dna (cytosine-5-)-methyltransferase activity	GO:0003886	molecular function	10090	1	3	0.223505	0.512313	Dnmt1;	Dnmt1|IDBG-138141|ENSMUSG00000004099|13433|;
Dna ligation involved in dna repair	GO:0051103	biological process	10090	1	3	0.223505	0.512313	Xrcc4;	Xrcc4|IDBG-171005|ENSMUSG00000021615|108138|;
Dna replication origin binding	GO:0003688	molecular function	10090	1	3	0.223505	0.512313	Mcm2;	Mcm2|IDBG-167535|ENSMUSG00000002870|17216|;
Dna-dependent protein kinase-dna ligase 4 complex	GO:0005958	cellular component	10090	1	3	0.223505	0.512313	Xrcc4;	Xrcc4|IDBG-171005|ENSMUSG00000021615|108138|;
Fancm-mhf complex	GO:0071821	cellular component	10090	1	3	0.223505	0.512313	Stra13;	Stra13|IDBG-214882|ENSMUSG00000025144|20892|;
Fc-gamma receptor signaling pathway	GO:0038094	biological process	10090	1	3	0.223505	0.512313	Fcgr1;	Fcgr1|IDBG-175237|ENSMUSG00000015947|14129|;
G-protein coupled photoreceptor activity	GO:0008020	molecular function	10090	1	3	0.223505	0.512313	Tub;	Tub|IDBG-206024|ENSMUSG00000031028|22141|;
Gkap/homer scaffold activity	GO:0030160	molecular function	10090	1	3	0.223505	0.512313	Shank1;	Shank1|IDBG-178618|ENSMUSG00000038738|243961|;
Golgi ribbon formation	GO:0090161	biological process	10090	1	3	0.223505	0.512313	Gcc2;	Gcc2|IDBG-152811|ENSMUSG00000038039|70297|;
Igg receptor activity	GO:0019770	molecular function	10090	1	3	0.223505	0.512313	Fcgr1;	Fcgr1|IDBG-175237|ENSMUSG00000015947|14129|;
Jak-stat cascade involved in growth hormone signaling pathway	GO:0060397	biological process	10090	1	3	0.223505	0.512313	Stat5b;	Stat5b|IDBG-211594|ENSMUSG00000020919|20851|;
Jun phosphorylation	GO:0007258	biological process	10090	1	3	0.223505	0.512313	Mapk8;	Mapk8|IDBG-148417|ENSMUSG00000021936|26419|;
L-aspartate transmembrane transporter activity	GO:0015183	molecular function	10090	1	3	0.223505	0.512313	Slc25a12;	Slc25a12|IDBG-178749|ENSMUSG00000027010|78830|;
L-proline transmembrane transporter activity	GO:0015193	molecular function	10090	1	3	0.223505	0.512313	Slc1a4;	Slc1a4|IDBG-152781|ENSMUSG00000020142|55963|;
L27 domain binding	GO:0097016	molecular function	10090	1	3	0.223505	0.512313	Dlg1;	Dlg1|IDBG-152959|ENSMUSG00000022770|13383|;
Maml1-rbp-jkappa- icn1 complex	GO:0002193	cellular component	10090	1	3	0.223505	0.512313	Rbpj;	Rbpj|IDBG-164658|ENSMUSG00000039191|19664|;
Mpp7-dlg1-lin7 complex	GO:0097025	cellular component	10090	1	3	0.223505	0.512313	Dlg1;	Dlg1|IDBG-152959|ENSMUSG00000022770|13383|;
Myd88-independent toll-like receptor signaling pathway	GO:0002756	biological process	10090	1	3	0.223505	0.512313	Tnip3;	Tnip3|IDBG-153167|ENSMUSG00000044162|414084|;
N-acetylglucosamine-6-sulfatase activity	GO:0008449	molecular function	10090	1	3	0.223505	0.512313	Sulf2;	Sulf2|IDBG-212851|ENSMUSG00000006800|72043|;
N-terminal peptidyl-lysine acetylation	GO:0018076	biological process	10090	1	3	0.223505	0.512313	Kat2b;	Kat2b|IDBG-190822|ENSMUSG00000000708|18519|;
Nadp biosynthetic process	GO:0006741	biological process	10090	1	3	0.223505	0.512313	Nadk;	Nadk|IDBG-207643|ENSMUSG00000029063|192185|;
Nedd8-specific protease activity	GO:0019784	molecular function	10090	1	3	0.223505	0.512313	Senp8;	Senp8|IDBG-173389|ENSMUSG00000051705|71599|;
Pma-inducible membrane protein ectodomain proteolysis	GO:0051088	biological process	10090	1	3	0.223505	0.512313	Adam9;	Adam9|IDBG-143125|ENSMUSG00000031555|11502|;
Rig-i signaling pathway	GO:0039529	biological process	10090	1	3	0.223505	0.512313	Ddx58;	Ddx58|IDBG-135957|ENSMUSG00000040296|230073|;
Rna uridylyltransferase activity	GO:0050265	molecular function	10090	1	3	0.223505	0.512313	Zcchc6;	Zcchc6|IDBG-159120|ENSMUSG00000035248|214290|;
Rna-dependent atpase activity	GO:0008186	molecular function	10090	1	3	0.223505	0.512313	Ythdc2;	Ythdc2|IDBG-144657|ENSMUSG00000034653|240255|;
Ral gtpase activator activity	GO:0017123	molecular function	10090	1	3	0.223505	0.512313	Ralgapa1;	Ralgapa1|IDBG-140803|ENSMUSG00000021027|56784|;
Udp-n-acetylglucosamine-lysosomal-enzyme n-acetylglucosaminephosphotransferase activity	GO:0003976	molecular function	10090	1	3	0.223505	0.512313	Gnptab;	Gnptab|IDBG-183343|ENSMUSG00000035311|432486|;
Actin cap	GO:0030478	cellular component	10090	1	3	0.223505	0.512313	Wasl;	Wasl|IDBG-130211|ENSMUSG00000029684|73178|;
Actin filament network formation	GO:0051639	biological process	10090	1	3	0.223505	0.512313	Espn;	Espn|IDBG-206386|ENSMUSG00000028943|56226|;
Actin polymerization-dependent cell motility	GO:0070358	biological process	10090	1	3	0.223505	0.512313	Eps8;	Eps8|IDBG-195386|ENSMUSG00000015766|13860|;
Alcohol dehydrogenase activity	zinc-dependent	GO:0004024	molecular function	10090	1	3	0.223505	0.512313	Adh7;	Adh7|IDBG-196412|ENSMUSG00000055301|11529|;
Alpha dna polymerase:primase complex	GO:0005658	cellular component	10090	1	3	0.223505	0.512313	Helb;	Helb|IDBG-192467|ENSMUSG00000020228|117599|;
Alpha-(1->3)-fucosyltransferase activity	GO:0046920	molecular function	10090	1	3	0.223505	0.512313	Fut11;	Fut11|IDBG-135921|ENSMUSG00000039357|73068|;
Alpha-1	3-mannosyltransferase activity	GO:0000033	molecular function	10090	1	3	0.223505	0.512313	Alg2;	Alg2|IDBG-146145|ENSMUSG00000039740|56737|;
Angiotensin receptor binding	GO:0031701	molecular function	10090	1	3	0.223505	0.512313	Arrb1;	Arrb1|IDBG-200741|ENSMUSG00000018909|109689|;
Anthranilate metabolic process	GO:0043420	biological process	10090	1	3	0.223505	0.512313	Kynu;	Kynu|IDBG-167886|ENSMUSG00000026866|70789|;
Antigen processing and presentation of endogenous peptide antigen via mhc class ib via er pathway	TAP-dependent	GO:0002489	biological process	10090	1	3	0.223505	0.512313	H2-T23;	H2-T23|IDBG-180286|ENSMUSG00000067212|15040	667803|;
Apoptotic process involved in embryonic digit morphogenesis	GO:1902263	biological process	10090	1	3	0.223505	0.512313	Bcl2l11;	Bcl2l11|IDBG-205300|ENSMUSG00000027381|12125|;
Aspartate transport	GO:0015810	biological process	10090	1	3	0.223505	0.512313	Slc25a12;	Slc25a12|IDBG-178749|ENSMUSG00000027010|78830|;
Astrocyte activation	GO:0048143	biological process	10090	1	3	0.223505	0.512313	Adora2a;	Adora2a|IDBG-162633|ENSMUSG00000020178|11540|;
Axis specification	GO:0009798	biological process	10090	1	3	0.223505	0.512313	Apc;	Apc|IDBG-134573|ENSMUSG00000005871|11789|;
Base-excision repair	DNA ligation	GO:0006288	biological process	10090	1	3	0.223505	0.512313	Hmgb2;	Hmgb2|IDBG-156235|ENSMUSG00000054717|97165|;
Beta-1 adrenergic receptor binding	GO:0031697	molecular function	10090	1	3	0.223505	0.512313	Magi2;	Magi2|IDBG-136973|ENSMUSG00000040003|50791|;
Beta-1	3-galactosyl-O-glycosyl-glycoprotein beta-1	6-N-acetylglucosaminyltransferase activity	GO:0003829	molecular function	10090	1	3	0.223505	0.512313	Gcnt1;	Gcnt1|IDBG-150811|ENSMUSG00000038843|14537|;
Biotin binding	GO:0009374	molecular function	10090	1	3	0.223505	0.512313	Hlcs;	Hlcs|IDBG-178454|ENSMUSG00000040820|110948|;
Bundle of his development	GO:0003166	biological process	10090	1	3	0.223505	0.512313	Id2;	Id2|IDBG-131550|ENSMUSG00000020644|15902|;
Cadmium ion transmembrane transport	GO:0070574	biological process	10090	1	3	0.223505	0.512313	Slc30a1;	Slc30a1|IDBG-208890|ENSMUSG00000037434|22782|;
Calcitonin receptor activity	GO:0004948	molecular function	10090	1	3	0.223505	0.512313	Calcrl;	Calcrl|IDBG-184603|ENSMUSG00000059588|54598|;
Calcitriol biosynthetic process from calciol	GO:0036378	biological process	10090	1	3	0.223505	0.512313	Cyp2r1;	Cyp2r1|IDBG-207253|ENSMUSG00000030670|244209|;
Calcium ion import into mitochondrion	GO:0036444	biological process	10090	1	3	0.223505	0.512313	Ccdc109a;	Ccdc109a|IDBG-153943|ENSMUSG00000009647|215999|;
Calcium-induced calcium release activity	GO:0048763	molecular function	10090	1	3	0.223505	0.512313	Ryr2;	Ryr2|IDBG-129559|ENSMUSG00000021313|20191|;
Cannabinoid receptor activity	GO:0004949	molecular function	10090	1	3	0.223505	0.512313	Cnr2;	Cnr2|IDBG-197357|ENSMUSG00000062585|12802|;
Cannabinoid signaling pathway	GO:0038171	biological process	10090	1	3	0.223505	0.512313	Cnr2;	Cnr2|IDBG-197357|ENSMUSG00000062585|12802|;
Cardiac muscle cell contraction	GO:0086003	biological process	10090	1	3	0.223505	0.512313	Camk2d;	Camk2d|IDBG-192589|ENSMUSG00000053819|108058|;
Cellular process regulating host cell cycle in response to virus	GO:0060154	biological process	10090	1	3	0.223505	0.512313	Bcl2l11;	Bcl2l11|IDBG-205300|ENSMUSG00000027381|12125|;
Cellular response to hydroxyurea	GO:0072711	biological process	10090	1	3	0.223505	0.512313	Atrx;	Atrx|IDBG-166501|ENSMUSG00000031229|22589|;
Cellular response to laminar fluid shear stress	GO:0071499	biological process	10090	1	3	0.223505	0.512313	Nfe2l2;	Nfe2l2|IDBG-181483|ENSMUSG00000015839|18024|;
Cellular response to light stimulus	GO:0071482	biological process	10090	1	3	0.223505	0.512313	Rp1;	Rp1|IDBG-131541|ENSMUSG00000025900|19888|;
Cellular response to norepinephrine stimulus	GO:0071874	biological process	10090	1	3	0.223505	0.512313	Il1rn;	Il1rn|IDBG-142372|ENSMUSG00000026981|16181|;
Central nervous system myelin formation	GO:0032289	biological process	10090	1	3	0.223505	0.512313	Tenm4;	Tenm4|IDBG-199369|ENSMUSG00000048078|23966|;
Centrosome cycle	GO:0007098	biological process	10090	1	3	0.223505	0.512313	Gadd45a;	Gadd45a|IDBG-153723|ENSMUSG00000036390|13197|;
Chromosome passenger complex	GO:0032133	cellular component	10090	1	3	0.223505	0.512313	Cdca8;	Cdca8|IDBG-187104|ENSMUSG00000028873|52276|;
Chromosome separation	GO:0051304	biological process	10090	1	3	0.223505	0.512313	Smarcad1;	Smarcad1|IDBG-152887|ENSMUSG00000029920|13990|;
Cloacal septation	GO:0060197	biological process	10090	1	3	0.223505	0.512313	Wnt11;	Wnt11|IDBG-200524|ENSMUSG00000015957|22411|;
Cobalt ion transmembrane transporter activity	GO:0015087	molecular function	10090	1	3	0.223505	0.512313	Mmgt2;	Mmgt2|IDBG-185229|ENSMUSG00000048497|216829|;
Common myeloid progenitor cell proliferation	GO:0035726	biological process	10090	1	3	0.223505	0.512313	Samd9l;	Samd9l|IDBG-127816|ENSMUSG00000047735|209086|;
Creatine metabolic process	GO:0006600	biological process	10090	1	3	0.223505	0.512313	Stat5b;	Stat5b|IDBG-211594|ENSMUSG00000020919|20851|;
Cupric reductase activity	GO:0008823	molecular function	10090	1	3	0.223505	0.512313	Steap4;	Steap4|IDBG-133094|ENSMUSG00000012428|117167|;
Cytidine deaminase activity	GO:0004126	molecular function	10090	1	3	0.223505	0.512313	Apobec3;	Apobec3|IDBG-163088|ENSMUSG00000009585|80287|;
Cytidine deamination	GO:0009972	biological process	10090	1	3	0.223505	0.512313	Apobec3;	Apobec3|IDBG-163088|ENSMUSG00000009585|80287|;
Cytoplasmic sequestering of nf-kappab	GO:0007253	biological process	10090	1	3	0.223505	0.512313	Psmd10;	Psmd10|IDBG-175123|ENSMUSG00000031429|53380|;
Cytoplasmic transport	GO:0016482	biological process	10090	1	3	0.223505	0.512313	Magi2;	Magi2|IDBG-136973|ENSMUSG00000040003|50791|;
Datp binding	GO:0032564	molecular function	10090	1	3	0.223505	0.512313	Hsp90ab1;	Hsp90ab1|IDBG-185482|ENSMUSG00000023944|15516|;
Datp catabolic process	GO:0046061	biological process	10090	1	3	0.223505	0.512313	Samhd1;	Samhd1|IDBG-211114|ENSMUSG00000027639|56045|;
Dgtp catabolic process	GO:0006203	biological process	10090	1	3	0.223505	0.512313	Samhd1;	Samhd1|IDBG-211114|ENSMUSG00000027639|56045|;
Defense response to nematode	GO:0002215	biological process	10090	1	3	0.223505	0.512313	Tnfsf4;	Tnfsf4|IDBG-201525|ENSMUSG00000026700|22164|;
Dendritic spine head	GO:0044327	cellular component	10090	1	3	0.223505	0.512313	Srgap2;	Srgap2|IDBG-191143|ENSMUSG00000026425|14270|;
Dendritic spine maintenance	GO:0097062	biological process	10090	1	3	0.223505	0.512313	Mtmr2;	Mtmr2|IDBG-134064|ENSMUSG00000031918|77116|;
Development of secondary female sexual characteristics	GO:0046543	biological process	10090	1	3	0.223505	0.512313	Stat5b;	Stat5b|IDBG-211594|ENSMUSG00000020919|20851|;
Development of secondary male sexual characteristics	GO:0046544	biological process	10090	1	3	0.223505	0.512313	Stat5b;	Stat5b|IDBG-211594|ENSMUSG00000020919|20851|;
Developmental process involved in reproduction	GO:0003006	biological process	10090	1	3	0.223505	0.512313	Csf1;	Csf1|IDBG-185535|ENSMUSG00000014599|12977|;
Diacylglycerol o-acyltransferase activity	GO:0004144	molecular function	10090	1	3	0.223505	0.512313	Dgat1;	Dgat1|IDBG-155428|ENSMUSG00000022555|13350|;
Diencephalon development	GO:0021536	biological process	10090	1	3	0.223505	0.512313	Sema5a;	Sema5a|IDBG-133049|ENSMUSG00000022231|20356|;
Dimethylallyltranstransferase activity	GO:0004161	molecular function	10090	1	3	0.223505	0.512313	Ggps1;	Ggps1|IDBG-131270|ENSMUSG00000021302|14593|;
Dopamine transmembrane transporter activity	GO:0005329	molecular function	10090	1	3	0.223505	0.512313	Slc6a3;	Slc6a3|IDBG-165714|ENSMUSG00000021609|13162|;
Double-stranded rna adenosine deaminase activity	GO:0003726	molecular function	10090	1	3	0.223505	0.512313	Zbp1;	Zbp1|IDBG-213369|ENSMUSG00000027514|58203|;
Endocardium morphogenesis	GO:0003160	biological process	10090	1	3	0.223505	0.512313	Rbpj;	Rbpj|IDBG-164658|ENSMUSG00000039191|19664|;
Establishment of neuroblast polarity	GO:0045200	biological process	10090	1	3	0.223505	0.512313	Fgf13;	Fgf13|IDBG-147880|ENSMUSG00000031137|14168|;
Establishment of protein localization to membrane	GO:0090150	biological process	10090	1	3	0.223505	0.512313	Bid;	Bid|IDBG-184076|ENSMUSG00000004446|12122|;
Establishment of protein localization to organelle	GO:0072594	biological process	10090	1	3	0.223505	0.512313	Ift122;	Ift122|IDBG-179708|ENSMUSG00000030323|81896|;
Establishment of synaptic specificity at neuromuscular junction	GO:0007529	biological process	10090	1	3	0.223505	0.512313	F2r;	F2r|IDBG-174004|ENSMUSG00000048376|14062|;
Eukaryotic translation initiation factor 2alpha kinase activity	GO:0004694	molecular function	10090	1	3	0.223505	0.512313	Eif2ak1;	Eif2ak1|IDBG-207904|ENSMUSG00000029613|15467|;
Extracellular negative regulation of signal transduction	GO:1900116	biological process	10090	1	3	0.223505	0.512313	Adh7;	Adh7|IDBG-196412|ENSMUSG00000055301|11529|;
Eye pigmentation	GO:0048069	biological process	10090	1	3	0.223505	0.512313	Atp6ap2;	Atp6ap2|IDBG-132197|ENSMUSG00000031007|70495|;
Female meiosis sister chromatid cohesion	GO:0007066	biological process	10090	1	3	0.223505	0.512313	Stag3;	Stag3|IDBG-206116|ENSMUSG00000036928|50878|;
Ferric iron import into cell	GO:0097461	biological process	10090	1	3	0.223505	0.512313	Steap4;	Steap4|IDBG-133094|ENSMUSG00000012428|117167|;
Ferric-chelate reductase (nadph) activity	GO:0052851	molecular function	10090	1	3	0.223505	0.512313	Steap4;	Steap4|IDBG-133094|ENSMUSG00000012428|117167|;
Fibrinogen binding	GO:0070051	molecular function	10090	1	3	0.223505	0.512313	Itga2b;	Itga2b|IDBG-212667|ENSMUSG00000034664|16399|;
Galactosylgalactosylxylosylprotein 3-beta-glucuronosyltransferase activity	GO:0015018	molecular function	10090	1	3	0.223505	0.512313	B3gat3;	B3gat3|IDBG-141753|ENSMUSG00000071649|72727|;
Germinal vesicle	GO:0042585	cellular component	10090	1	3	0.223505	0.512313	Marcks;	Marcks|IDBG-144103|ENSMUSG00000069662|17118|;
Glial cell projection	GO:0097386	cellular component	10090	1	3	0.223505	0.512313	Glul;	Glul|IDBG-199433|ENSMUSG00000026473|14645|;
Glutamate decarboxylase activity	GO:0004351	molecular function	10090	1	3	0.223505	0.512313	Glul;	Glul|IDBG-199433|ENSMUSG00000026473|14645|;
Glycerol channel activity	GO:0015254	molecular function	10090	1	3	0.223505	0.512313	Aqp9;	Aqp9|IDBG-182767|ENSMUSG00000032204|64008|;
Glycine biosynthetic process	GO:0006545	biological process	10090	1	3	0.223505	0.512313	Dhfr;	Dhfr|IDBG-172010|ENSMUSG00000021707|13361|;
Glycogen phosphorylase activity	GO:0008184	molecular function	10090	1	3	0.223505	0.512313	Pygb;	Pygb|IDBG-209372|ENSMUSG00000033059|110078|;
Glycolipid biosynthetic process	GO:0009247	biological process	10090	1	3	0.223505	0.512313	St8sia6;	St8sia6|IDBG-137948|ENSMUSG00000003418|241230|;
Glycoprotein transport	GO:0034436	biological process	10090	1	3	0.223505	0.512313	Abcg1;	Abcg1|IDBG-163644|ENSMUSG00000024030|11307|;
Glycosylation	GO:0070085	biological process	10090	1	3	0.223505	0.512313	Cds2;	Cds2|IDBG-207331|ENSMUSG00000058793|110911|;
Guanine/thymine mispair binding	GO:0032137	molecular function	10090	1	3	0.223505	0.512313	Mlh1;	Mlh1|IDBG-202755|ENSMUSG00000032498|17350|;
Habituation	GO:0046959	biological process	10090	1	3	0.223505	0.512313	Shank1;	Shank1|IDBG-178618|ENSMUSG00000038738|243961|;
Heart trabecula morphogenesis	GO:0061384	biological process	10090	1	3	0.223505	0.512313	S1pr1;	S1pr1|IDBG-189693|ENSMUSG00000045092|13609|;
Heparan sulfate proteoglycan metabolic process	GO:0030201	biological process	10090	1	3	0.223505	0.512313	Sulf2;	Sulf2|IDBG-212851|ENSMUSG00000006800|72043|;
Hexose metabolic process	GO:0019318	biological process	10090	1	3	0.223505	0.512313	Hk3;	Hk3|IDBG-154553|ENSMUSG00000025877|212032|;
Histone h2a k63-linked deubiquitination	GO:0070537	biological process	10090	1	3	0.223505	0.512313	Brcc3;	Brcc3|IDBG-157387|ENSMUSG00000031201|210766|;
Histone h4-k20 methylation	GO:0034770	biological process	10090	1	3	0.223505	0.512313	Suv420h2;	Suv420h2|IDBG-138836|ENSMUSG00000059851|232811|;
Histone deacetylase regulator activity	GO:0035033	molecular function	10090	1	3	0.223505	0.512313	Mapk8;	Mapk8|IDBG-148417|ENSMUSG00000021936|26419|;
Histone demethylation	GO:0016577	biological process	10090	1	3	0.223505	0.512313	Kdm2b;	Kdm2b|IDBG-198910|ENSMUSG00000029475|30841|;
Immunoglobulin production	GO:0002377	biological process	10090	1	3	0.223505	0.512313	Il7r;	Il7r|IDBG-129135|ENSMUSG00000003882|16197|;
Immunoglobulin receptor binding	GO:0034987	molecular function	10090	1	3	0.223505	0.512313	Fgr;	Fgr|IDBG-194595|ENSMUSG00000028874|14191|;
Inhibin-betaglycan-actrii complex	GO:0034673	cellular component	10090	1	3	0.223505	0.512313	Acvr2a;	Acvr2a|IDBG-168425|ENSMUSG00000052155|11480|;
Inner mitochondrial membrane organization	GO:0007007	biological process	10090	1	3	0.223505	0.512313	Myc;	Myc|IDBG-144556|ENSMUSG00000022346|17869|;
Inorganic cation transmembrane transporter activity	GO:0022890	molecular function	10090	1	3	0.223505	0.512313	Mmgt2;	Mmgt2|IDBG-185229|ENSMUSG00000048497|216829|;
Inositol-1	4	5-trisphosphate 5-phosphatase activity	GO:0052658	molecular function	10090	1	3	0.223505	0.512313	Inpp5b;	Inpp5b|IDBG-186724|ENSMUSG00000028894|16330|;
Intermediate filament-based process	GO:0045103	biological process	10090	1	3	0.223505	0.512313	Vim;	Vim|IDBG-137864|ENSMUSG00000026728|22352|;
Intracellular ligand-gated calcium channel activity	GO:0005218	molecular function	10090	1	3	0.223505	0.512313	Ryr2;	Ryr2|IDBG-129559|ENSMUSG00000021313|20191|;
Intracellular mrna localization	GO:0008298	biological process	10090	1	3	0.223505	0.512313	Zfp385a;	Zfp385a|IDBG-189552|ENSMUSG00000000552|29813|;
Invadopodium membrane	GO:0071438	cellular component	10090	1	3	0.223505	0.512313	Fap;	Fap|IDBG-174084|ENSMUSG00000000392|14089|;
Iron-responsive element binding	GO:0030350	molecular function	10090	1	3	0.223505	0.512313	Ireb2;	Ireb2|IDBG-167179|ENSMUSG00000032293|64602|;
Ketol-acid reductoisomerase activity	GO:0004455	molecular function	10090	1	3	0.223505	0.512313	Ahcyl1;	Ahcyl1|IDBG-185479|ENSMUSG00000027893|229709|;
Kinetochore organization	GO:0051383	biological process	10090	1	3	0.223505	0.512313	Smc2;	Smc2|IDBG-147370|ENSMUSG00000028312|14211|;
Leukocyte differentiation	GO:0002521	biological process	10090	1	3	0.223505	0.512313	Id2;	Id2|IDBG-131550|ENSMUSG00000020644|15902|;
Lipid kinase activity	GO:0001727	molecular function	10090	1	3	0.223505	0.512313	Agk;	Agk|IDBG-138799|ENSMUSG00000029916|69923|;
Luteolysis	GO:0001554	biological process	10090	1	3	0.223505	0.512313	Mmp19;	Mmp19|IDBG-198404|ENSMUSG00000025355|58223|;
Lysine n-acetyltransferase activity	GO:0004468	molecular function	10090	1	3	0.223505	0.512313	Kat2b;	Kat2b|IDBG-190822|ENSMUSG00000000708|18519|;
M7g(5')pppn diphosphatase activity	GO:0050072	molecular function	10090	1	3	0.223505	0.512313	Dcp2;	Dcp2|IDBG-144524|ENSMUSG00000024472|70640|;
Mammary gland morphogenesis	GO:0060443	biological process	10090	1	3	0.223505	0.512313	Zfp157;	Zfp157|IDBG-206193|ENSMUSG00000036898|72154|;
Meiotic chromosome condensation	GO:0010032	biological process	10090	1	3	0.223505	0.512313	Smc2;	Smc2|IDBG-147370|ENSMUSG00000028312|14211|;
Melanin metabolic process	GO:0006582	biological process	10090	1	3	0.223505	0.512313	Myo5a;	Myo5a|IDBG-184743|ENSMUSG00000034593|17918|;
Menstrual cycle phase	GO:0022601	biological process	10090	1	3	0.223505	0.512313	Tgfb2;	Tgfb2|IDBG-208111|ENSMUSG00000039239|21808|;
Methotrexate transport	GO:0051958	biological process	10090	1	3	0.223505	0.512313	Slc19a1;	Slc19a1|IDBG-166498|ENSMUSG00000001436|20509|;
Methotrexate transporter activity	GO:0015350	molecular function	10090	1	3	0.223505	0.512313	Slc19a1;	Slc19a1|IDBG-166498|ENSMUSG00000001436|20509|;
Mitochondrial pyruvate dehydrogenase complex	GO:0005967	cellular component	10090	1	3	0.223505	0.512313	Dlat;	Dlat|IDBG-163712|ENSMUSG00000000168|235339|;
Mitotic dna replication checkpoint	GO:0033314	biological process	10090	1	3	0.223505	0.512313	Nae1;	Nae1|IDBG-185610|ENSMUSG00000031878|234664|;
Monocarboxylic acid transport	GO:0015718	biological process	10090	1	3	0.223505	0.512313	Slc16a3;	Slc16a3|IDBG-214918|ENSMUSG00000025161|80879|;
Monocyte activation	GO:0042117	biological process	10090	1	3	0.223505	0.512313	Adam9;	Adam9|IDBG-143125|ENSMUSG00000031555|11502|;
Monocyte aggregation	GO:0070487	biological process	10090	1	3	0.223505	0.512313	Il1b;	Il1b|IDBG-205936|ENSMUSG00000027398|16176|;
Mucosal immune response	GO:0002385	biological process	10090	1	3	0.223505	0.512313	Otud7b;	Otud7b|IDBG-174459|ENSMUSG00000038495|229603|;
Multicellular organismal reproductive process	GO:0048609	biological process	10090	1	3	0.223505	0.512313	Ptpn11;	Ptpn11|IDBG-196834|ENSMUSG00000043733|19247|;
Musculoskeletal movement	spinal reflex action	GO:0050883	biological process	10090	1	3	0.223505	0.512313	Cacna1a;	Cacna1a|IDBG-174190|ENSMUSG00000034656|12286|;
Natural killer cell degranulation	GO:0043320	biological process	10090	1	3	0.223505	0.512313	Unc13d;	Unc13d|IDBG-214399|ENSMUSG00000057948|70450|;
Negative regulation of atp citrate synthase activity	GO:2000984	biological process	10090	1	3	0.223505	0.512313	Gbas;	Gbas|IDBG-201992|ENSMUSG00000029432|14467|;
Negative regulation of g2/m transition of mitotic cell cycle	GO:0010972	biological process	10090	1	3	0.223505	0.512313	Chek1;	Chek1|IDBG-149248|ENSMUSG00000032113|12649|;
Negative regulation of mhc class ii biosynthetic process	GO:0045347	biological process	10090	1	3	0.223505	0.512313	March8;	March8|IDBG-180544|ENSMUSG00000025702|71779|;
Negative regulation of nik/nf-kappab signaling	GO:1901223	biological process	10090	1	3	0.223505	0.512313	Nlrp12;	Nlrp12|IDBG-264083|ENSMUSG00000078817|378425|;
Negative regulation of rig-i signaling pathway	GO:0039536	biological process	10090	1	3	0.223505	0.512313	Dhx58;	Dhx58|IDBG-211512|ENSMUSG00000017830|80861|;
Negative regulation of t cell mediated cytotoxicity	GO:0001915	biological process	10090	1	3	0.223505	0.512313	Il7r;	Il7r|IDBG-129135|ENSMUSG00000003882|16197|;
Negative regulation of t-helper 1 cell differentiation	GO:0045626	biological process	10090	1	3	0.223505	0.512313	Tnfsf4;	Tnfsf4|IDBG-201525|ENSMUSG00000026700|22164|;
Negative regulation of acute inflammatory response to antigenic stimulus	GO:0002865	biological process	10090	1	3	0.223505	0.512313	Fcgr2b;	Fcgr2b|IDBG-203935|ENSMUSG00000026656|14130|;
Negative regulation of calcineurin-nfat signaling cascade	GO:0070885	biological process	10090	1	3	0.223505	0.512313	Prnp;	Prnp|IDBG-260830|ENSMUSG00000079037|19122|;
Negative regulation of calcium ion import	GO:0090281	biological process	10090	1	3	0.223505	0.512313	Slc30a1;	Slc30a1|IDBG-208890|ENSMUSG00000037434|22782|;
Negative regulation of cation channel activity	GO:2001258	biological process	10090	1	3	0.223505	0.512313	Mmp9;	Mmp9|IDBG-212451|ENSMUSG00000017737|17395|;
Negative regulation of cell proliferation involved in contact inhibition	GO:0060244	biological process	10090	1	3	0.223505	0.512313	Pak1;	Pak1|IDBG-199974|ENSMUSG00000030774|18479|;
Negative regulation of cell-cell adhesion mediated by cadherin	GO:2000048	biological process	10090	1	3	0.223505	0.512313	Epcam;	Epcam|IDBG-201437|ENSMUSG00000045394|17075|;
Negative regulation of glial cell differentiation	GO:0045686	biological process	10090	1	3	0.223505	0.512313	Lin28a;	Lin28a|IDBG-195575|ENSMUSG00000050966|83557|;
Negative regulation of glucose import in response to insulin stimulus	GO:2001274	biological process	10090	1	3	0.223505	0.512313	Pid1;	Pid1|IDBG-174611|ENSMUSG00000045658|98496|;
Negative regulation of glucose transport	GO:0010829	biological process	10090	1	3	0.223505	0.512313	Il1b;	Il1b|IDBG-205936|ENSMUSG00000027398|16176|;
Negative regulation of histone h2a k63-linked ubiquitination	GO:1901315	biological process	10090	1	3	0.223505	0.512313	Trip12;	Trip12|IDBG-174830|ENSMUSG00000026219|14897|;
Negative regulation of histone h3-k27 methylation	GO:0061086	biological process	10090	1	3	0.223505	0.512313	Phf1;	Phf1|IDBG-155713|ENSMUSG00000024193|21652|;
Negative regulation of humoral immune response mediated by circulating immunoglobulin	GO:0002924	biological process	10090	1	3	0.223505	0.512313	Fcgr2b;	Fcgr2b|IDBG-203935|ENSMUSG00000026656|14130|;
Negative regulation of interferon-gamma-mediated signaling pathway	GO:0060336	biological process	10090	1	3	0.223505	0.512313	Pparg;	Pparg|IDBG-179253|ENSMUSG00000000440|19016|;
Negative regulation of interleukin-6 secretion	GO:1900165	biological process	10090	1	3	0.223505	0.512313	Gpr77;	Gpr77|IDBG-146283|ENSMUSG00000074361|319430|;
Negative regulation of locomotion	GO:0040013	biological process	10090	1	3	0.223505	0.512313	Adora2a;	Adora2a|IDBG-162633|ENSMUSG00000020178|11540|;
Negative regulation of mitotic recombination	GO:0045950	biological process	10090	1	3	0.223505	0.512313	Mlh1;	Mlh1|IDBG-202755|ENSMUSG00000032498|17350|;
Negative regulation of natural killer cell mediated cytotoxicity	GO:0045953	biological process	10090	1	3	0.223505	0.512313	Klrb1b;	Klrb1b|IDBG-256726|ENSMUSG00000079298|80782|;
Negative regulation of neurotransmitter secretion	GO:0046929	biological process	10090	1	3	0.223505	0.512313	Slc30a1;	Slc30a1|IDBG-208890|ENSMUSG00000037434|22782|;
Negative regulation of protein complex disassembly	GO:0043242	biological process	10090	1	3	0.223505	0.512313	Tnf;	Tnf|IDBG-177358|ENSMUSG00000024401|21926|;
Negative regulation of protein homodimerization activity	GO:0090074	biological process	10090	1	3	0.223505	0.512313	Itga4;	Itga4|IDBG-183203|ENSMUSG00000027009|16401|;
Negative regulation of protein import into nucleus	translocation	GO:0033159	biological process	10090	1	3	0.223505	0.512313	Parp10;	Parp10|IDBG-154210|ENSMUSG00000063268|671535|;
Negative regulation of protein transport	GO:0051224	biological process	10090	1	3	0.223505	0.512313	Wwp2;	Wwp2|IDBG-190874|ENSMUSG00000031930|66894|;
Negative regulation of receptor biosynthetic process	GO:0010871	biological process	10090	1	3	0.223505	0.512313	Pparg;	Pparg|IDBG-179253|ENSMUSG00000000440|19016|;
Negative regulation of serotonin uptake	GO:0051612	biological process	10090	1	3	0.223505	0.512313	Gpm6b;	Gpm6b|IDBG-185221|ENSMUSG00000031342|14758|;
Negative regulation of single stranded viral rna replication via double stranded dna intermediate	GO:0045869	biological process	10090	1	3	0.223505	0.512313	Apobec3;	Apobec3|IDBG-163088|ENSMUSG00000009585|80287|;
Negative regulation of smoothened signaling pathway involved in ventral spinal cord patterning	GO:0021914	biological process	10090	1	3	0.223505	0.512313	Ift122;	Ift122|IDBG-179708|ENSMUSG00000030323|81896|;
Negative regulation of toll-like receptor 2 signaling pathway	GO:0034136	biological process	10090	1	3	0.223505	0.512313	Irg1;	Irg1|IDBG-184663|ENSMUSG00000022126|16365|;
Negative regulation of transcription from rna polymerase iii promoter	GO:0016480	biological process	10090	1	3	0.223505	0.512313	Nab2;	Nab2|IDBG-195715|ENSMUSG00000025402|17937|;
Negative regulation of transforming growth factor beta1 production	GO:0032911	biological process	10090	1	3	0.223505	0.512313	Cd2ap;	Cd2ap|IDBG-183950|ENSMUSG00000061665|12488|;
Negative regulation of tyrosine phosphorylation of stat3 protein	GO:0042518	biological process	10090	1	3	0.223505	0.512313	Nf2;	Nf2|IDBG-142996|ENSMUSG00000009073|18016|;
Negative regulation of tyrosine phosphorylation of stat5 protein	GO:0042524	biological process	10090	1	3	0.223505	0.512313	Nf2;	Nf2|IDBG-142996|ENSMUSG00000009073|18016|;
Negative regulation of viral process	GO:0048525	biological process	10090	1	3	0.223505	0.512313	Apobec3;	Apobec3|IDBG-163088|ENSMUSG00000009585|80287|;
Neurotransmitter metabolic process	GO:0042133	biological process	10090	1	3	0.223505	0.512313	Cacna1a;	Cacna1a|IDBG-174190|ENSMUSG00000034656|12286|;
Nicotinamide-nucleotide adenylyltransferase activity	GO:0000309	molecular function	10090	1	3	0.223505	0.512313	Nmnat2;	Nmnat2|IDBG-198773|ENSMUSG00000042751|226518|;
Nicotinate-nucleotide adenylyltransferase activity	GO:0004515	molecular function	10090	1	3	0.223505	0.512313	Nmnat2;	Nmnat2|IDBG-198773|ENSMUSG00000042751|226518|;
Nicotinate-nucleotide diphosphorylase (carboxylating) activity	GO:0004514	molecular function	10090	1	3	0.223505	0.512313	Nampt;	Nampt|IDBG-134049|ENSMUSG00000020572|59027|;
Nuclear localization sequence binding	GO:0008139	molecular function	10090	1	3	0.223505	0.512313	Brap;	Brap|IDBG-197596|ENSMUSG00000029458|72399|;
Nuclear membrane organization	GO:0071763	biological process	10090	1	3	0.223505	0.512313	Tor1aip1;	Tor1aip1|IDBG-200102|ENSMUSG00000026466|208263|;
Nuclear pore organization	GO:0006999	biological process	10090	1	3	0.223505	0.512313	Seh1l;	Seh1l|IDBG-250534|ENSMUSG00000079614|72124|;
Optic cup morphogenesis involved in camera-type eye development	GO:0002072	biological process	10090	1	3	0.223505	0.512313	Aldh1a1;	Aldh1a1|IDBG-151900|ENSMUSG00000053279|11668|;
Ornithine decarboxylase inhibitor activity	GO:0008073	molecular function	10090	1	3	0.223505	0.512313	Oaz2;	Oaz2|IDBG-178329|ENSMUSG00000040652|18247|;
Osteoblast proliferation	GO:0033687	biological process	10090	1	3	0.223505	0.512313	Fignl1;	Fignl1|IDBG-150506|ENSMUSG00000035455|60530|;
Osteoclast proliferation	GO:0002158	biological process	10090	1	3	0.223505	0.512313	Csf1;	Csf1|IDBG-185535|ENSMUSG00000014599|12977|;
Outer acrosomal membrane	GO:0002081	cellular component	10090	1	3	0.223505	0.512313	Trip11;	Trip11|IDBG-165221|ENSMUSG00000021188|109181|;
Oxidative single-stranded dna demethylation	GO:0035552	biological process	10090	1	3	0.223505	0.512313	Alkbh3;	Alkbh3|IDBG-192856|ENSMUSG00000040174|69113|;
Oxysterol binding	GO:0008142	molecular function	10090	1	3	0.223505	0.512313	Gpr183;	Gpr183|IDBG-188485|ENSMUSG00000051212|321019|;
Peptide transporter activity	GO:0015197	molecular function	10090	1	3	0.223505	0.512313	Tap1;	Tap1|IDBG-170616|ENSMUSG00000037321|21354|;
Peptidyl-arginine n-methylation	GO:0035246	biological process	10090	1	3	0.223505	0.512313	Fbxo11;	Fbxo11|IDBG-201588|ENSMUSG00000005371|225055|;
Peptidyl-lysine acetylation	GO:0018394	biological process	10090	1	3	0.223505	0.512313	Kat2b;	Kat2b|IDBG-190822|ENSMUSG00000000708|18519|;
Photoreceptor cell development	GO:0042461	biological process	10090	1	3	0.223505	0.512313	Rp1;	Rp1|IDBG-131541|ENSMUSG00000025900|19888|;
Plasma membrane lactate transport	GO:0035879	biological process	10090	1	3	0.223505	0.512313	Slc16a3;	Slc16a3|IDBG-214918|ENSMUSG00000025161|80879|;
Platelet alpha granule organization	GO:0070889	biological process	10090	1	3	0.223505	0.512313	Zfp385a;	Zfp385a|IDBG-189552|ENSMUSG00000000552|29813|;
Platelet dense tubular network	GO:0031094	cellular component	10090	1	3	0.223505	0.512313	F2r;	F2r|IDBG-174004|ENSMUSG00000048376|14062|;
Polyamine biosynthetic process	GO:0006596	biological process	10090	1	3	0.223505	0.512313	Azin1;	Azin1|IDBG-136411|ENSMUSG00000037458|54375|;
Polysaccharide catabolic process	GO:0000272	biological process	10090	1	3	0.223505	0.512313	Chia;	Chia|IDBG-184306|ENSMUSG00000062778|81600|;
Positive regulation of t-helper 2 cell cytokine production	GO:2000553	biological process	10090	1	3	0.223505	0.512313	Rsad2;	Rsad2|IDBG-131654|ENSMUSG00000020641|58185|;
Positive regulation of catagen	GO:0051795	biological process	10090	1	3	0.223505	0.512313	Tgfb2;	Tgfb2|IDBG-208111|ENSMUSG00000039239|21808|;
Positive regulation of cell cycle process	GO:0090068	biological process	10090	1	3	0.223505	0.512313	Usp19;	Usp19|IDBG-199980|ENSMUSG00000006676|71472|;
Positive regulation of cellular biosynthetic process	GO:0031328	biological process	10090	1	3	0.223505	0.512313	Ccl5;	Ccl5|IDBG-205509|ENSMUSG00000035042|20304|;
Positive regulation of cellular respiration	GO:1901857	biological process	10090	1	3	0.223505	0.512313	Myc;	Myc|IDBG-144556|ENSMUSG00000022346|17869|;
Positive regulation of cytolysis	GO:0045919	biological process	10090	1	3	0.223505	0.512313	P2rx7;	P2rx7|IDBG-198410|ENSMUSG00000029468|18439|;
Positive regulation of cytotoxic t cell differentiation	GO:0045585	biological process	10090	1	3	0.223505	0.512313	Hsp90aa1;	Hsp90aa1|IDBG-172055|ENSMUSG00000021270|15519|;
Positive regulation of deacetylase activity	GO:0090045	biological process	10090	1	3	0.223505	0.512313	Mapk8;	Mapk8|IDBG-148417|ENSMUSG00000021936|26419|;
Positive regulation of determination of dorsal identity	GO:2000017	biological process	10090	1	3	0.223505	0.512313	Mapk8;	Mapk8|IDBG-148417|ENSMUSG00000021936|26419|;
Positive regulation of homotypic cell-cell adhesion	GO:0034112	biological process	10090	1	3	0.223505	0.512313	Ccl5;	Ccl5|IDBG-205509|ENSMUSG00000035042|20304|;
Positive regulation of hyaluronan biosynthetic process	GO:1900127	biological process	10090	1	3	0.223505	0.512313	Egf;	Egf|IDBG-193432|ENSMUSG00000028017|13645|;
Positive regulation of immunoglobulin mediated immune response	GO:0002891	biological process	10090	1	3	0.223505	0.512313	Tnfsf4;	Tnfsf4|IDBG-201525|ENSMUSG00000026700|22164|;
Positive regulation of inclusion body assembly	GO:0090261	biological process	10090	1	3	0.223505	0.512313	Cdc34;	Cdc34|IDBG-170431|ENSMUSG00000020307|216150|;
Positive regulation of interleukin-1 alpha secretion	GO:0050717	biological process	10090	1	3	0.223505	0.512313	P2rx7;	P2rx7|IDBG-198410|ENSMUSG00000029468|18439|;
Positive regulation of interleukin-10 secretion	GO:2001181	biological process	10090	1	3	0.223505	0.512313	Cd274;	Cd274|IDBG-157249|ENSMUSG00000016496|60533|;
Positive regulation of ligase activity	GO:0051351	biological process	10090	1	3	0.223505	0.512313	Xrcc4;	Xrcc4|IDBG-171005|ENSMUSG00000021615|108138|;
Positive regulation of macrophage fusion	GO:0034241	biological process	10090	1	3	0.223505	0.512313	Adam9;	Adam9|IDBG-143125|ENSMUSG00000031555|11502|;
Positive regulation of mitochondrial membrane permeability involved in apoptotic process	GO:1902110	biological process	10090	1	3	0.223505	0.512313	Bcl2l11;	Bcl2l11|IDBG-205300|ENSMUSG00000027381|12125|;
Positive regulation of mitochondrial membrane potential	GO:0010918	biological process	10090	1	3	0.223505	0.512313	Myc;	Myc|IDBG-144556|ENSMUSG00000022346|17869|;
Positive regulation of mitotic metaphase/anaphase transition	GO:0045842	biological process	10090	1	3	0.223505	0.512313	Smc5;	Smc5|IDBG-153751|ENSMUSG00000024943|226026|;
Positive regulation of monocyte chemotactic protein-1 production	GO:0071639	biological process	10090	1	3	0.223505	0.512313	Il1b;	Il1b|IDBG-205936|ENSMUSG00000027398|16176|;
Positive regulation of mononuclear cell proliferation	GO:0032946	biological process	10090	1	3	0.223505	0.512313	Csf1;	Csf1|IDBG-185535|ENSMUSG00000014599|12977|;
Positive regulation of platelet-derived growth factor receptor signaling pathway	GO:0010641	biological process	10090	1	3	0.223505	0.512313	F3;	F3|IDBG-191176|ENSMUSG00000028128|14066|;
Positive regulation of protein complex disassembly	GO:0043243	biological process	10090	1	3	0.223505	0.512313	Tnf;	Tnf|IDBG-177358|ENSMUSG00000024401|21926|;
Positive regulation of protein insertion into mitochondrial membrane involved in apoptotic signaling pathway	GO:1900740	biological process	10090	1	3	0.223505	0.512313	Bbc3;	Bbc3|IDBG-146380|ENSMUSG00000002083|170770|;
Positive regulation of skeletal muscle tissue regeneration	GO:0043415	biological process	10090	1	3	0.223505	0.512313	Hopx;	Hopx|IDBG-173899|ENSMUSG00000059325|74318|;
Positive regulation of synaptic transmission	dopaminergic	GO:0032226	biological process	10090	1	3	0.223505	0.512313	Chrnb2;	Chrnb2|IDBG-164981|ENSMUSG00000027950|11444|;
Positive regulation of transcription from rna polymerase ii promoter in response to oxidative stress	GO:0036091	biological process	10090	1	3	0.223505	0.512313	Nfe2l2;	Nfe2l2|IDBG-181483|ENSMUSG00000015839|18024|;
Positive regulation of transcription from rna polymerase ii promoter in response to stress	GO:0036003	biological process	10090	1	3	0.223505	0.512313	Nfe2l2;	Nfe2l2|IDBG-181483|ENSMUSG00000015839|18024|;
Positive regulation of type iii hypersensitivity	GO:0001805	biological process	10090	1	3	0.223505	0.512313	Fcgr1;	Fcgr1|IDBG-175237|ENSMUSG00000015947|14129|;
Positive regulation of viral transcription	GO:0050434	biological process	10090	1	3	0.223505	0.512313	Mdfic;	Mdfic|IDBG-128864|ENSMUSG00000041390|16543|;
Post-embryonic retina morphogenesis in camera-type eye	GO:0060060	biological process	10090	1	3	0.223505	0.512313	Ccdc66;	Ccdc66|IDBG-141196|ENSMUSG00000046753|320234|;
Post-translational protein modification	GO:0043687	biological process	10090	1	3	0.223505	0.512313	Stt3b;	Stt3b|IDBG-203798|ENSMUSG00000032437|68292|;
Primitive erythrocyte differentiation	GO:0060319	biological process	10090	1	3	0.223505	0.512313	Ldb1;	Ldb1|IDBG-171764|ENSMUSG00000025223|16825|;
Prolactin signaling pathway	GO:0038161	biological process	10090	1	3	0.223505	0.512313	Stat5b;	Stat5b|IDBG-211594|ENSMUSG00000020919|20851|;
Prostaglandin-d synthase activity	GO:0004667	molecular function	10090	1	3	0.223505	0.512313	Hpgds;	Hpgds|IDBG-153041|ENSMUSG00000029919|54486|;
Proteasome regulatory particle	base subcomplex	GO:0008540	cellular component	10090	1	3	0.223505	0.512313	Psmd10;	Psmd10|IDBG-175123|ENSMUSG00000031429|53380|;
Protein n-acetylglucosaminyltransferase activity	GO:0016262	molecular function	10090	1	3	0.223505	0.512313	Eogt;	Eogt|IDBG-172021|ENSMUSG00000035245|101351|;
Protein o-linked glycosylation via threonine	GO:0018243	biological process	10090	1	3	0.223505	0.512313	Galnt11;	Galnt11|IDBG-142717|ENSMUSG00000038072|231050|;
Protein initiator methionine removal	GO:0070084	biological process	10090	1	3	0.223505	0.512313	Metap1d;	Metap1d|IDBG-178860|ENSMUSG00000041921|66559|;
Protein localization to chromosome	GO:0034502	biological process	10090	1	3	0.223505	0.512313	Tex15;	Tex15|IDBG-147540|ENSMUSG00000009628|104271|;
Protein phosphorylated amino acid binding	GO:0045309	molecular function	10090	1	3	0.223505	0.512313	Arrb1;	Arrb1|IDBG-200741|ENSMUSG00000018909|109689|;
Protein poly-adp-ribosylation	GO:0070212	biological process	10090	1	3	0.223505	0.512313	Parp10;	Parp10|IDBG-154210|ENSMUSG00000063268|671535|;
Protein tyrosine kinase inhibitor activity	GO:0030292	molecular function	10090	1	3	0.223505	0.512313	Ibtk;	Ibtk|IDBG-188976|ENSMUSG00000035941|108837|;
Protoporphyrinogen ix metabolic process	GO:0046501	biological process	10090	1	3	0.223505	0.512313	Eif2ak1;	Eif2ak1|IDBG-207904|ENSMUSG00000029613|15467|;
Proximal tubule development	GO:0072014	biological process	10090	1	3	0.223505	0.512313	Dll1;	Dll1|IDBG-139653|ENSMUSG00000014773|13388|;
Pyruvate dehydrogenase complex	GO:0045254	cellular component	10090	1	3	0.223505	0.512313	Dlat;	Dlat|IDBG-163712|ENSMUSG00000000168|235339|;
Rdna binding	GO:0000182	molecular function	10090	1	3	0.223505	0.512313	Dhx33;	Dhx33|IDBG-195795|ENSMUSG00000040620|216877|;
Receptor antagonist activity	GO:0048019	molecular function	10090	1	3	0.223505	0.512313	Adh7;	Adh7|IDBG-196412|ENSMUSG00000055301|11529|;
Receptor biosynthetic process	GO:0032800	biological process	10090	1	3	0.223505	0.512313	Tnf;	Tnf|IDBG-177358|ENSMUSG00000024401|21926|;
Receptor internalization involved in canonical wnt receptor signaling pathway	GO:2000286	biological process	10090	1	3	0.223505	0.512313	Scyl2;	Scyl2|IDBG-184428|ENSMUSG00000069539|213326|;
Regulation of cell projection organization	GO:0031344	biological process	10090	1	3	0.223505	0.512313	1700027A23Rik;	1700027A23Rik|IDBG-184166|ENSMUSG00000010136|100503311|;
Regulation of epidermal cell differentiation	GO:0045604	biological process	10090	1	3	0.223505	0.512313	Keap1;	Keap1|IDBG-139531|ENSMUSG00000003308|50868|;
Regulation of epidermis development	GO:0045682	biological process	10090	1	3	0.223505	0.512313	Nab2;	Nab2|IDBG-195715|ENSMUSG00000025402|17937|;
Regulation of exit from mitosis	GO:0007096	biological process	10090	1	3	0.223505	0.512313	Mad2l1bp;	Mad2l1bp|IDBG-186056|ENSMUSG00000034509|66591|;
Regulation of gene silencing by mirna	GO:0060964	biological process	10090	1	3	0.223505	0.512313	Lin28a;	Lin28a|IDBG-195575|ENSMUSG00000050966|83557|;
Regulation of hippo signaling	GO:0035330	biological process	10090	1	3	0.223505	0.512313	Nf2;	Nf2|IDBG-142996|ENSMUSG00000009073|18016|;
Regulation of interferon-gamma production	GO:0032649	biological process	10090	1	3	0.223505	0.512313	Isg15;	Isg15|IDBG-137564|ENSMUSG00000035692|100038882|;
Regulation of interferon-gamma-mediated signaling pathway	GO:0060334	biological process	10090	1	3	0.223505	0.512313	Hsp90ab1;	Hsp90ab1|IDBG-185482|ENSMUSG00000023944|15516|;
Regulation of interleukin-1 beta production	GO:0032651	biological process	10090	1	3	0.223505	0.512313	F2r;	F2r|IDBG-174004|ENSMUSG00000048376|14062|;
Regulation of interleukin-6 biosynthetic process	GO:0045408	biological process	10090	1	3	0.223505	0.512313	Cebpb;	Cebpb|IDBG-213090|ENSMUSG00000056501|12608|;
Regulation of interleukin-6 production	GO:0032675	biological process	10090	1	3	0.223505	0.512313	Cd300ld;	Cd300ld|IDBG-214167|ENSMUSG00000034641|217305|;
Regulation of intrinsic apoptotic signaling pathway	GO:2001242	biological process	10090	1	3	0.223505	0.512313	Dapk2;	Dapk2|IDBG-178934|ENSMUSG00000032380|13143|;
Regulation of kinase activity	GO:0043549	biological process	10090	1	3	0.223505	0.512313	Slamf8;	Slamf8|IDBG-205620|ENSMUSG00000053318|74748|;
Regulation of mitochondrial translation	GO:0070129	biological process	10090	1	3	0.223505	0.512313	Mtg1;	Mtg1|IDBG-211683|ENSMUSG00000039018|212508|;
Regulation of mitotic cell cycle spindle assembly checkpoint	GO:0090266	biological process	10090	1	3	0.223505	0.512313	Dusp1;	Dusp1|IDBG-155234|ENSMUSG00000024190|19252|;
Regulation of myeloid cell differentiation	GO:0045637	biological process	10090	1	3	0.223505	0.512313	Tal1;	Tal1|IDBG-175763|ENSMUSG00000028717|21349|;
Regulation of neutrophil chemotaxis	GO:0090022	biological process	10090	1	3	0.223505	0.512313	Mpp1;	Mpp1|IDBG-156946|ENSMUSG00000031402|17524|;
Regulation of nitric-oxide synthase activity	GO:0050999	biological process	10090	1	3	0.223505	0.512313	Acvr2a;	Acvr2a|IDBG-168425|ENSMUSG00000052155|11480|;
Regulation of peptidyl-serine phosphorylation	GO:0033135	biological process	10090	1	3	0.223505	0.512313	Plcl1;	Plcl1|IDBG-155511|ENSMUSG00000038349|227120|;
Regulation of relaxation of cardiac muscle	GO:1901897	biological process	10090	1	3	0.223505	0.512313	Camk2d;	Camk2d|IDBG-192589|ENSMUSG00000053819|108058|;
Regulation of relaxation of muscle	GO:1901077	biological process	10090	1	3	0.223505	0.512313	Pln;	Pln|IDBG-151365|ENSMUSG00000038583|18821|;
Regulation of removal of superoxide radicals	GO:2000121	biological process	10090	1	3	0.223505	0.512313	Nfe2l2;	Nfe2l2|IDBG-181483|ENSMUSG00000015839|18024|;
Regulation of respiratory system process	GO:0044065	biological process	10090	1	3	0.223505	0.512313	Mtg1;	Mtg1|IDBG-211683|ENSMUSG00000039018|212508|;
Regulation of thyroid hormone mediated signaling pathway	GO:0002155	biological process	10090	1	3	0.223505	0.512313	Prcp;	Prcp|IDBG-199227|ENSMUSG00000061119|72461|;
Regulation of transcription from rna polymerase ii promoter in response to iron	GO:0034395	biological process	10090	1	3	0.223505	0.512313	Slc40a1;	Slc40a1|IDBG-151280|ENSMUSG00000025993|53945|;
Regulation of transcription from rna polymerase ii promoter involved in myocardial precursor cell differentiation	GO:0003256	biological process	10090	1	3	0.223505	0.512313	Rbpj;	Rbpj|IDBG-164658|ENSMUSG00000039191|19664|;
Response to interleukin-12	GO:0070671	biological process	10090	1	3	0.223505	0.512313	Ticam2;	Ticam2|IDBG-145267|ENSMUSG00000056130|225471|;
Response to interleukin-15	GO:0070672	biological process	10090	1	3	0.223505	0.512313	Stat5b;	Stat5b|IDBG-211594|ENSMUSG00000020919|20851|;
Response to interleukin-2	GO:0070669	biological process	10090	1	3	0.223505	0.512313	Stat5b;	Stat5b|IDBG-211594|ENSMUSG00000020919|20851|;
Response to norepinephrine	GO:0071873	biological process	10090	1	3	0.223505	0.512313	Rnls;	Rnls|IDBG-158965|ENSMUSG00000071573|67795|;
Retinol o-fatty-acyltransferase activity	GO:0050252	molecular function	10090	1	3	0.223505	0.512313	Dgat1;	Dgat1|IDBG-155428|ENSMUSG00000022555|13350|;
Ribonuclease h2 complex	GO:0032299	cellular component	10090	1	3	0.223505	0.512313	Rnaseh2c;	Rnaseh2c|IDBG-132144|ENSMUSG00000024925|68209|;
Rostrocaudal neural tube patterning	GO:0021903	biological process	10090	1	3	0.223505	0.512313	Atp6ap2;	Atp6ap2|IDBG-132197|ENSMUSG00000031007|70495|;
Ryanodine-sensitive calcium-release channel activity	GO:0005219	molecular function	10090	1	3	0.223505	0.512313	Ryr2;	Ryr2|IDBG-129559|ENSMUSG00000021313|20191|;
Sarcoplasm	GO:0016528	cellular component	10090	1	3	0.223505	0.512313	Dtnbp1;	Dtnbp1|IDBG-147898|ENSMUSG00000057531|94245|;
Sequestering of zinc ion	GO:0032119	biological process	10090	1	3	0.223505	0.512313	Slc30a7;	Slc30a7|IDBG-189805|ENSMUSG00000054414|66500|;
Single-stranded dna-dependent atp-dependent dna helicase activity	GO:0017116	molecular function	10090	1	3	0.223505	0.512313	Helb;	Helb|IDBG-192467|ENSMUSG00000020228|117599|;
Sphingolipid binding	GO:0046625	molecular function	10090	1	3	0.223505	0.512313	S1pr1;	S1pr1|IDBG-189693|ENSMUSG00000045092|13609|;
Spindle localization	GO:0051653	biological process	10090	1	3	0.223505	0.512313	Wasl;	Wasl|IDBG-130211|ENSMUSG00000029684|73178|;
Starch binding	GO:2001070	molecular function	10090	1	3	0.223505	0.512313	Gpcpd1;	Gpcpd1|IDBG-207387|ENSMUSG00000027346|74182|;
Sulfurtransferase activity	GO:0016783	molecular function	10090	1	3	0.223505	0.512313	Trmu;	Trmu|IDBG-170915|ENSMUSG00000022386|72026|;
Synaptic cleft	GO:0043083	cellular component	10090	1	3	0.223505	0.512313	Prss12;	Prss12|IDBG-192279|ENSMUSG00000027978|102642262	19142|;
Synaptic transmission involved in micturition	GO:0060084	biological process	10090	1	3	0.223505	0.512313	Chrnb2;	Chrnb2|IDBG-164981|ENSMUSG00000027950|11444|;
Synaptic vesicle clustering	GO:0097091	biological process	10090	1	3	0.223505	0.512313	Nlgn1;	Nlgn1|IDBG-133960|ENSMUSG00000063887|192167|;
Trna (guanine-n7-)-methyltransferase activity	GO:0008176	molecular function	10090	1	3	0.223505	0.512313	Mettl1;	Mettl1|IDBG-193991|ENSMUSG00000006732|17299|;
Terminal button organization	GO:0072553	biological process	10090	1	3	0.223505	0.512313	Nlgn1;	Nlgn1|IDBG-133960|ENSMUSG00000063887|192167|;
Third ventricle development	GO:0021678	biological process	10090	1	3	0.223505	0.512313	Kdm2b;	Kdm2b|IDBG-198910|ENSMUSG00000029475|30841|;
Transcription elongation from rna polymerase i promoter	GO:0006362	biological process	10090	1	3	0.223505	0.512313	Ercc6;	Ercc6|IDBG-147857|ENSMUSG00000054051|319955|;
Transcriptional activation by promoter-enhancer looping	GO:0071733	biological process	10090	1	3	0.223505	0.512313	Gata1;	Gata1|IDBG-129965|ENSMUSG00000031162|14460|;
Transformation of host cell by virus	GO:0019087	biological process	10090	1	3	0.223505	0.512313	Myc;	Myc|IDBG-144556|ENSMUSG00000022346|17869|;
Translation release factor activity	codon specific	GO:0016149	molecular function	10090	1	3	0.223505	0.512313	Mtrf1l;	Mtrf1l|IDBG-130406|ENSMUSG00000019774|108853|;
Transverse filament	GO:0000802	cellular component	10090	1	3	0.223505	0.512313	Stag3;	Stag3|IDBG-206116|ENSMUSG00000036928|50878|;
Tyrosine phosphorylation of stat protein	GO:0007260	biological process	10090	1	3	0.223505	0.512313	F2r;	F2r|IDBG-174004|ENSMUSG00000048376|14062|;
Ubiquitin homeostasis	GO:0010992	biological process	10090	1	3	0.223505	0.512313	Ubc;	Ubc|IDBG-201307|ENSMUSG00000008348|22190|;
Unidimensional cell growth	GO:0009826	biological process	10090	1	3	0.223505	0.512313	Bin3;	Bin3|IDBG-177852|ENSMUSG00000022089|57784|;
Ureteric bud morphogenesis	GO:0060675	biological process	10090	1	3	0.223505	0.512313	Wnt11;	Wnt11|IDBG-200524|ENSMUSG00000015957|22411|;
Vacuolar proton-transporting v-type atpase	V1 domain	GO:0000221	cellular component	10090	1	3	0.223505	0.512313	Rap1gds1;	Rap1gds1|IDBG-196750|ENSMUSG00000028149|229877|;
Ventricular cardiac myofibril assembly	GO:0055005	biological process	10090	1	3	0.223505	0.512313	Mef2a;	Mef2a|IDBG-192076|ENSMUSG00000030557|17258|;
Vestibulocochlear nerve development	GO:0021562	biological process	10090	1	3	0.223505	0.512313	Chrnb2;	Chrnb2|IDBG-164981|ENSMUSG00000027950|11444|;
Wound healing involved in inflammatory response	GO:0002246	biological process	10090	1	3	0.223505	0.512313	Ccr2;	Ccr2|IDBG-206567|ENSMUSG00000049103|12772|;
Zinc ion transmembrane import	GO:0071578	biological process	10090	1	3	0.223505	0.512313	Slc39a6;	Slc39a6|IDBG-131675|ENSMUSG00000024270|106957|;
Atp catabolic process	GO:0006200	biological process	10090	26	264	0.171634	0.513109	0610007P08Rik; Abca5; Abca9; Abcb1b; Abcb7; Abcg1; Atp13a3; Atrx; Cftr; Ddx10; Ddx24; Dhx33; Dhx38; Dhx8; Dnahc2; Ercc6; Hsp90aa1; Mlh1; Mlh3; Ralbp1; Rfc3; Rnf213; Snrnp200; Tap1; Tor3a; Ythdc2;	0610007P08Rik|IDBG-161195|ENSMUSG00000021470|76251|; Abca5|IDBG-213946|ENSMUSG00000018800|217265|; Abca9|IDBG-213906|ENSMUSG00000041797|217262|; Abcb1b|IDBG-134192|ENSMUSG00000028970|18669|; Abcb7|IDBG-166029|ENSMUSG00000031333|11306|; Abcg1|IDBG-163644|ENSMUSG00000024030|11307|; Atp13a3|IDBG-152011|ENSMUSG00000022533|224088|; Atrx|IDBG-166501|ENSMUSG00000031229|22589|; Cftr|IDBG-129229|ENSMUSG00…
Positive regulation of epithelial cell proliferation	GO:0050679	biological process	10090	8	67	0.171912	0.513308	Bmyc; Ccl5; Glul; Gpr77; Kras; Map2k5; Myc; Nras;	Bmyc|IDBG-147082|ENSMUSG00000049086|107771|; Ccl5|IDBG-205509|ENSMUSG00000035042|20304|; Glul|IDBG-199433|ENSMUSG00000026473|14645|; Gpr77|IDBG-146283|ENSMUSG00000074361|319430|; Kras|IDBG-197719|ENSMUSG00000030265|16653|; Map2k5|IDBG-175216|ENSMUSG00000058444|23938|; Myc|IDBG-144556|ENSMUSG00000022346|17869|; Nras|IDBG-180975|ENSMUSG00000027852|18176|;
Regulation of rho gtpase activity	GO:0032319	biological process	10090	8	67	0.171912	0.513308	Arhgef4; Arhgef6; Fgd3; Rasgrf2; Rasip1; Rgnef; Tiam1; Trio;	Arhgef4|IDBG-143547|ENSMUSG00000037509|226970|; Arhgef6|IDBG-147466|ENSMUSG00000031133|73341|; Fgd3|IDBG-150600|ENSMUSG00000037946|30938|; Rasgrf2|IDBG-171717|ENSMUSG00000021708||; Rasip1|IDBG-183858|ENSMUSG00000044562|69903|; Rgnef|IDBG-175452|ENSMUSG00000021662|110596|; Tiam1|IDBG-174466|ENSMUSG00000002489|21844|; Trio|IDBG-131599|ENSMUSG00000022263|223435|;
Histone deacetylase binding	GO:0042826	molecular function	10090	8	72	0.224784	0.515002	Bhlhe41; Kat2b; Mapk8; Mef2a; Nr2c1; Prdm1; Tal1; Zfp932;	Bhlhe41|IDBG-197884|ENSMUSG00000030256|79362|; Kat2b|IDBG-190822|ENSMUSG00000000708|18519|; Mapk8|IDBG-148417|ENSMUSG00000021936|26419|; Mef2a|IDBG-192076|ENSMUSG00000030557|17258|; Nr2c1|IDBG-186603|ENSMUSG00000005897|22025|; Prdm1|IDBG-148617|ENSMUSG00000038151|12142|; Tal1|IDBG-175763|ENSMUSG00000028717|21349|; Zfp932|IDBG-189083|ENSMUSG00000066613|69504|;
Protein complex binding	GO:0032403	molecular function	10090	21	217	0.225142	0.51558	Apba1; Bmyc; Cd2ap; Cul2; Epcam; Ercc6; Flt3; Hcls1; Ist1; Kat2b; Kras; Krit1; Mlkl; Myc; Nme4; Nras; Shank1; Slc6a3; Tapbpl; Tub; Tubb4b;	Apba1|IDBG-154300|ENSMUSG00000024897|319924|; Bmyc|IDBG-147082|ENSMUSG00000049086|107771|; Cd2ap|IDBG-183950|ENSMUSG00000061665|12488|; Cul2|IDBG-127755|ENSMUSG00000024231|71745|; Epcam|IDBG-201437|ENSMUSG00000045394|17075|; Ercc6|IDBG-147857|ENSMUSG00000054051|319955|; Flt3|IDBG-209045|ENSMUSG00000042817|14255|; Hcls1|IDBG-158688|ENSMUSG00000022831|15163|; Ist1|IDBG-191367|ENSMUSG00000031729|719…
Negative regulation of transcription from rna polymerase ii promoter	GO:0000122	biological process	10090	54	601	0.225752	0.516734	Batf3; Bhlhe41; Bmyc; Dnmt1; Dusp22; Eid2; Gata1; Gbp4; Glrp1; Hcls1; Hexim1; Hexim2; Hopx; Id2; Kdm2b; Klf12; Lmo1; Map2k5; Mef2a; Mospd1; Mtdh; Mxd1; Myc; N4bp2l2; Nr2c1; Otud7b; Pcgf2; Per3; Pparg; Prdm1; Psmd10; Rbm15; Rbpj; Rtf1; Samd11; Slfn1; Supt4h1; Taf7; Taf9b; Tal1; Tcf4; Tle1; Tle4; Tnf; Trps1; Tsc22d3; Txn1; Wwc2; Wwp2; Ylpm1; Zbtb20; Zeb2; Zfp128; Zfp932;	Batf3|IDBG-208706|ENSMUSG00000026630|381319|; Bhlhe41|IDBG-197884|ENSMUSG00000030256|79362|; Bmyc|IDBG-147082|ENSMUSG00000049086|107771|; Dnmt1|IDBG-138141|ENSMUSG00000004099|13433|; Dusp22|IDBG-141692|ENSMUSG00000069255|105352|; Eid2|IDBG-162498|ENSMUSG00000046058|386655|; Gata1|IDBG-129965|ENSMUSG00000031162|14460|; Gbp4|IDBG-255437|ENSMUSG00000079363|17472|; Glrp1|IDBG-179581|ENSMUSG0000006231…	20922|; Taf7|IDBG-140092|ENSMUSG00000051316|24074|; Taf9b|IDBG-167034|ENSMUSG00000047242|407786|; Tal1|IDBG-175763|ENSMUSG00000028717|21349|; Tcf4|IDBG-156674|ENSMUSG00000053477|21413|; Tle1|IDBG-157429|ENSMUSG00000008305|21885|; Tle4|IDBG-149464|ENSMUSG00000024642|21888|; Tnf|IDBG-177358|ENSMUSG00000024401|21926|; Trps1|IDBG-139644|ENSMUSG00000038679|83925|; Tsc22d3|IDBG-174941|ENSMUSG0000003143…
Protein c-terminus binding	GO:0008022	molecular function	10090	16	153	0.174067	0.516888	Calcoco1; Cd2ap; Coil; Dlg1; Eml2; Ercc6; Kras; Mki67; Nras; Prdx3; Sdcbp; Shank1; Slc4a1; Tjp2; Vim; Xrcc4;	Calcoco1|IDBG-189181|ENSMUSG00000023055|67488|; Cd2ap|IDBG-183950|ENSMUSG00000061665|12488|; Coil|IDBG-208100|ENSMUSG00000033983|12812|; Dlg1|IDBG-152959|ENSMUSG00000022770|13383|; Eml2|IDBG-149726|ENSMUSG00000040811|72205|; Ercc6|IDBG-147857|ENSMUSG00000054051|319955|; Kras|IDBG-197719|ENSMUSG00000030265|16653|; Mki67|IDBG-211379|ENSMUSG00000031004|17345|; Nras|IDBG-180975|ENSMUSG00000027852|181…
Activating transcription factor binding	GO:0033613	molecular function	10090	3	18	0.174015	0.51705	Dhx33; Mef2a; Pparg;	Dhx33|IDBG-195795|ENSMUSG00000040620|216877|; Mef2a|IDBG-192076|ENSMUSG00000030557|17258|; Pparg|IDBG-179253|ENSMUSG00000000440|19016|;
Anterior/posterior axis specification	GO:0009948	biological process	10090	3	18	0.174015	0.51705	Ldb1; Pgap1; Wls;	Ldb1|IDBG-171764|ENSMUSG00000025223|16825|; Pgap1|IDBG-154847|ENSMUSG00000073678|241062|; Wls|IDBG-201449|ENSMUSG00000028173|68151|;
Membrane protein ectodomain proteolysis	GO:0006509	biological process	10090	3	18	0.174015	0.51705	Adam9; P2rx7; Sppl2a;	Adam9|IDBG-143125|ENSMUSG00000031555|11502|; P2rx7|IDBG-198410|ENSMUSG00000029468|18439|; Sppl2a|IDBG-204467|ENSMUSG00000027366|66552|;
Negative regulation of dna replication	GO:0008156	biological process	10090	3	18	0.174015	0.51705	Gtpbp4; Nf2; Tspyl2;	Gtpbp4|IDBG-129234|ENSMUSG00000021149|69237|; Nf2|IDBG-142996|ENSMUSG00000009073|18016|; Tspyl2|IDBG-180325|ENSMUSG00000041096|52808|;
Nucleoside diphosphate phosphorylation	GO:0006165	biological process	10090	3	18	0.174015	0.51705	Ak7; Cmpk2; Nme4;	Ak7|IDBG-169643|ENSMUSG00000041323|78801|; Cmpk2|IDBG-131701|ENSMUSG00000020638|22169|; Nme4|IDBG-154633|ENSMUSG00000024177|56520|;
Palmitoyltransferase activity	GO:0016409	molecular function	10090	3	18	0.174015	0.51705	Hhat; Zdhhc1; Zdhhc17;	Hhat|IDBG-208979|ENSMUSG00000037375|226861|; Zdhhc1|IDBG-187826|ENSMUSG00000039199|70796|; Zdhhc17|IDBG-189959|ENSMUSG00000035798|320150|;
Positive regulation of synaptic transmission	glutamatergic	GO:0051968	biological process	10090	3	18	0.174015	0.51705	Adora2a; Glul; Nlgn1;	Adora2a|IDBG-162633|ENSMUSG00000020178|11540|; Glul|IDBG-199433|ENSMUSG00000026473|14645|; Nlgn1|IDBG-133960|ENSMUSG00000063887|192167|;
Proline-rich region binding	GO:0070064	molecular function	10090	3	18	0.174015	0.51705	Apbb1; Prpf40a; Yap1;	Apbb1|IDBG-204734|ENSMUSG00000037032|11785|; Prpf40a|IDBG-171245|ENSMUSG00000061136|56194|; Yap1|IDBG-133275|ENSMUSG00000053110|22601|;
Transferase activity	transferring phosphorus-containing groups	GO:0016772	molecular function	10090	50	554	0.226048	0.517168	1810024B03Rik; Acvr2a; Alpk2; Araf; Bmpr2; Bmx; Camk2d; Cdk14; Cds2; Chek1; Csnk1d; Csnk1g3; Dapk2; Dyrk1b; Dyrk3; Eif2ak1; Eif2ak2; Etnk1; Fgr; Flt3; Fn3krp; Fpgt; Gnptab; Hck; Lats2; Map2k5; Map3k2; Map3k7; Mapk12; Mapk8; Matk; Mlkl; Myo3b; Nek9; Oxsr1; Pak1; Pask; Pi4kb; Pik3cb; Pim1; Pkn3; Rnasel; Scyl2; Sik2; Snrk; Srms; Trio; Tssk4; Ulk2; Vrk3;	1810024B03Rik|IDBG-204621|ENSMUSG00000044145|329509|; Acvr2a|IDBG-168425|ENSMUSG00000052155|11480|; Alpk2|IDBG-154531|ENSMUSG00000032845|225638|; Araf|IDBG-135379|ENSMUSG00000001127|11836|; Bmpr2|IDBG-158574|ENSMUSG00000067336|12168|; Bmx|IDBG-184635|ENSMUSG00000031377|12169|; Camk2d|IDBG-192589|ENSMUSG00000053819|108058|; Cdk14|IDBG-132486|ENSMUSG00000028926|18647|; Cds2|IDBG-207331|ENSMUSG00000…
Protein autoubiquitination	GO:0051865	biological process	10090	6	42	0.120064	0.518181	Rnf213; Trim21; Trim30a; Trim68; Ube2a; Wwp2;	Rnf213|IDBG-214708|ENSMUSG00000070327|672511|; Trim21|IDBG-202909|ENSMUSG00000030966|20821|; Trim30a|IDBG-204202|ENSMUSG00000030921|20128|; Trim68|IDBG-202988|ENSMUSG00000073968|101700|; Ube2a|IDBG-138469|ENSMUSG00000016308|22209|; Wwp2|IDBG-190874|ENSMUSG00000031930|66894|;
Chromatin	GO:0000785	cellular component	10090	9	83	0.226852	0.518762	Arrb1; Chek1; Hlcs; Hmgn5; Id2; Mcm2; Nfe2l2; Oip5; Ube2a;	Arrb1|IDBG-200741|ENSMUSG00000018909|109689|; Chek1|IDBG-149248|ENSMUSG00000032113|12649|; Hlcs|IDBG-178454|ENSMUSG00000040820|110948|; Hmgn5|IDBG-168160|ENSMUSG00000031245|50887|; Id2|IDBG-131550|ENSMUSG00000020644|15902|; Mcm2|IDBG-167535|ENSMUSG00000002870|17216|; Nfe2l2|IDBG-181483|ENSMUSG00000015839|18024|; Oip5|IDBG-170531|ENSMUSG00000072980|70645|; Ube2a|IDBG-138469|ENSMUSG00000016308|2220…
Cellular response to organic cyclic compound	GO:0071407	biological process	10090	7	57	0.174923	0.519113	Ccl5; Hsp90ab1; Il1b; Myc; Pparg; Rae1; Tnf;	Ccl5|IDBG-205509|ENSMUSG00000035042|20304|; Hsp90ab1|IDBG-185482|ENSMUSG00000023944|15516|; Il1b|IDBG-205936|ENSMUSG00000027398|16176|; Myc|IDBG-144556|ENSMUSG00000022346|17869|; Pparg|IDBG-179253|ENSMUSG00000000440|19016|; Rae1|IDBG-213350|ENSMUSG00000027509|66679|; Tnf|IDBG-177358|ENSMUSG00000024401|21926|;
Gdp binding	GO:0019003	molecular function	10090	6	51	0.228169	0.52104	Iigp1; Kras; Nras; Rab14; Rab5c; Rhob;	Iigp1|IDBG-149755|ENSMUSG00000054072|60440|; Kras|IDBG-197719|ENSMUSG00000030265|16653|; Nras|IDBG-180975|ENSMUSG00000027852|18176|; Rab14|IDBG-164259|ENSMUSG00000026878|68365|; Rab5c|IDBG-211569|ENSMUSG00000019173|19345|; Rhob|IDBG-128375|ENSMUSG00000054364|11852|;
Chaperone binding	GO:0051087	molecular function	10090	6	51	0.228169	0.52104	Ahsa1; Dnajb1; Dnajb4; Dnajc1; Prnp; Sacs;	Ahsa1|IDBG-160210|ENSMUSG00000021037|217737|; Dnajb1|IDBG-172271|ENSMUSG00000005483|81489|; Dnajb4|IDBG-199912|ENSMUSG00000028035|67035|; Dnajc1|IDBG-139496|ENSMUSG00000026740|13418|; Prnp|IDBG-260830|ENSMUSG00000079037|19122|; Sacs|IDBG-171013|ENSMUSG00000048279|50720|;
Hippocampus development	GO:0021766	biological process	10090	6	51	0.228169	0.52104	Bbs2; Cyp11a1; Fgf13; Mkks; Nf2; Zeb2;	Bbs2|IDBG-181517|ENSMUSG00000031755|67378|; Cyp11a1|IDBG-171264|ENSMUSG00000032323|13070|; Fgf13|IDBG-147880|ENSMUSG00000031137|14168|; Mkks|IDBG-207925|ENSMUSG00000027274|59030|; Nf2|IDBG-142996|ENSMUSG00000009073|18016|; Zeb2|IDBG-168224|ENSMUSG00000026872|24136|;
Blood vessel remodeling	GO:0001974	biological process	10090	5	37	0.175841	0.521201	Bmpr2; Ccr2; Itga4; Rbpj; Tgfb2;	Bmpr2|IDBG-158574|ENSMUSG00000067336|12168|; Ccr2|IDBG-206567|ENSMUSG00000049103|12772|; Itga4|IDBG-183203|ENSMUSG00000027009|16401|; Rbpj|IDBG-164658|ENSMUSG00000039191|19664|; Tgfb2|IDBG-208111|ENSMUSG00000039239|21808|;
Cellular response to organic substance	GO:0071310	biological process	10090	5	37	0.175841	0.521201	Chek1; Gcm2; Il1b; Mcm7; Stat4;	Chek1|IDBG-149248|ENSMUSG00000032113|12649|; Gcm2|IDBG-146771|ENSMUSG00000021362|107889|; Il1b|IDBG-205936|ENSMUSG00000027398|16176|; Mcm7|IDBG-205861|ENSMUSG00000029730|17220|; Stat4|IDBG-152917|ENSMUSG00000062939|20849|;
Ubiquitin ligase complex	GO:0000151	cellular component	10090	6	47	0.176605	0.522827	Brap; Brcc3; Mib2; Rbbp6; Ube2n; Ubox5;	Brap|IDBG-197596|ENSMUSG00000029458|72399|; Brcc3|IDBG-157387|ENSMUSG00000031201|210766|; Mib2|IDBG-207748|ENSMUSG00000029060|76580|; Rbbp6|IDBG-209019|ENSMUSG00000030779|19647|; Ube2n|IDBG-187167|ENSMUSG00000074781|102642334	93765|; Ubox5|IDBG-206593|ENSMUSG00000027300|140629|;
Microtubule	GO:0005874	cellular component	10090	26	265	0.176527	0.522916	Bcl2l11; Cct7; Cspp1; Disc1; Dlg1; Dnahc2; Dvl1; Dync1i2; Dync1li2; Eml2; Fam82b; Fgf13; Gtse1; Haus8; Hook3; Krit1; Mefv; Mtap4; Mtap7; Mtap7d3; Stard9; Tuba8; Tubb4b; Tubgcp5; Wdr47; Wdr96;	Bcl2l11|IDBG-205300|ENSMUSG00000027381|12125|; Cct7|IDBG-163557|ENSMUSG00000030007|12468|; Cspp1|IDBG-133191|ENSMUSG00000056763|211660|; Disc1|IDBG-200561|ENSMUSG00000043051|244667|; Dlg1|IDBG-152959|ENSMUSG00000022770|13383|; Dnahc2|IDBG-190819|ENSMUSG00000005237|327954|; Dvl1|IDBG-207981|ENSMUSG00000029071|13542|; Dync1i2|IDBG-178613|ENSMUSG00000027012|13427|; Dync1li2|IDBG-185439|ENSMUSG000000…	414801|;
Calcium ion transport	GO:0006816	biological process	10090	13	94	0.039112	0.528447	Atp2b1; Cacna1a; Cacna1e; Cacnb1; Calcrl; Camk2d; Ccl5; Chrnb2; P2rx4; P2rx7; Pln; Ryr2; Trpm4;	Atp2b1|IDBG-187658|ENSMUSG00000019943|67972|; Cacna1a|IDBG-174190|ENSMUSG00000034656|12286|; Cacna1e|IDBG-199519|ENSMUSG00000004110|12290|; Cacnb1|IDBG-210423|ENSMUSG00000020882|12295|; Calcrl|IDBG-184603|ENSMUSG00000059588|54598|; Camk2d|IDBG-192589|ENSMUSG00000053819|108058|; Ccl5|IDBG-205509|ENSMUSG00000035042|20304|; Chrnb2|IDBG-164981|ENSMUSG00000027950|11444|; P2rx4|IDBG-198527|ENSMUSG00000…
Phosphatase activity	GO:0016791	molecular function	10090	16	123	0.0394372	0.529897	Acp1; Dusp11; Dusp1; Dusp22; Dusp7; Mtmr2; Nt5c; Nt5c3; Ptpdc1; Ptpn11; Ptpn14; Ptpn21; Ptpn22; Ptpn4; Ptpro; Styx;	Acp1|IDBG-132679|ENSMUSG00000044573|102642088	11431|; Dusp11|IDBG-164256|ENSMUSG00000030002|72102|; Dusp1|IDBG-155234|ENSMUSG00000024190|19252|; Dusp22|IDBG-141692|ENSMUSG00000069255|105352|; Dusp7|IDBG-195946|ENSMUSG00000053716|235584|; Mtmr2|IDBG-134064|ENSMUSG00000031918|77116|; Nt5c|IDBG-214315|ENSMUSG00000020736|50773|; Nt5c3|IDBG-150801|ENSMUSG00000029780|107569|; Ptpdc1|IDBG-149750|ENSMUSG00000038042|102641818	218232|; Ptpn11|IDBG-196834|ENSMUSG00000043733|19247|; Ptpn14|IDBG-208430|ENSMUSG00000026604|19250|; Ptpn21|IDBG-162482|ENSMUSG00000021009|24000|; Ptpn22|IDBG-181952|ENSMUSG00000027843|19260|; Ptpn4|IDBG-187609|ENSMUSG00000026384|19258|; Ptpro|IDBG-195285|ENSMUSG00000030223|19277|; Styx|IDBG-153214|ENSMUSG00000053205|56291|;
Proteolysis	GO:0006508	biological process	10090	53	591	0.232553	0.530802	8430410A17Rik; 9130014G24Rik; Abhd10; Adam21; Adam4; Adam6b; Adam9; Adamts10; Adamts6; Agbl3; Amz1; Aph1b; Asprv1; Atg4a; Atg4c; Atp6ap2; Brcc3; Cflar; Cpd; Ctla2b; Ctse; Cym; Dpep2; Fap; Ggt5; Ggt7; Gzmb; Gzmm; Immp2l; Josd1; Josd2; Kel; Klk8; Mcpt8; Metap1d; Mmp13; Mmp19; Mmp9; Npepl1; Otub2; Otud5; Otud7b; Pamr1; Prcp; Prss12; Rhbdf1; Senp3; Senp5; Senp8; Tmprss13; Tpsab1; Ufsp2; Vcpip1;	8430410A17Rik|IDBG-166601|ENSMUSG00000030060|232210|; 9130014G24Rik|IDBG-133211|ENSMUSG00000050994|215772|; Abhd10|IDBG-163521|ENSMUSG00000033157|213012|; Adam21|IDBG-154493|ENSMUSG00000008438|56622|; Adam4|IDBG-154372|ENSMUSG00000072972|11498|; Adam6b|IDBG-176643|ENSMUSG00000051804|238405|; Adam9|IDBG-143125|ENSMUSG00000031555|11502|; Adamts10|IDBG-167113|ENSMUSG00000024299|224697|; Adamts6|IDBG…	74158|; Josd2|IDBG-178791|ENSMUSG00000038695|66124|; Kel|IDBG-141092|ENSMUSG00000029866|23925|; Klk8|IDBG-177519|ENSMUSG00000064023|259277|; Mcpt8|IDBG-166670|ENSMUSG00000022157|17231|; Metap1d|IDBG-178860|ENSMUSG00000041921|66559|; Mmp13|IDBG-132353|ENSMUSG00000050578|17386|; Mmp19|IDBG-198404|ENSMUSG00000025355|58223|; Mmp9|IDBG-212451|ENSMUSG00000017737|17395|; Npepl1|IDBG-213423|ENSMUSG000000…	19142|; Rhbdf1|IDBG-159654|ENSMUSG00000020282|13650|; Senp3|IDBG-191561|ENSMUSG00000005204|80886|; Senp5|IDBG-153497|ENSMUSG00000022772|320213|; Senp8|IDBG-173389|ENSMUSG00000051705|71599|; Tmprss13|IDBG-159508|ENSMUSG00000037129|214531|; Tpsab1|IDBG-151700|ENSMUSG00000024173|100503895|; Ufsp2|IDBG-153412|ENSMUSG00000031634|192169|; Vcpip1|IDBG-132582|ENSMUSG00000045210|70675|;
Dna-templated transcription	initiation	GO:0006352	biological process	10090	7	40	0.0394064	0.53095	Myc; Rtf1; Taf4b; Taf7; Taf9b; Tbp; Tcf4;	Myc|IDBG-144556|ENSMUSG00000022346|17869|; Rtf1|IDBG-199843|ENSMUSG00000027304|76246|; Taf4b|IDBG-129447|ENSMUSG00000054321|72504|; Taf7|IDBG-140092|ENSMUSG00000051316|24074|; Taf9b|IDBG-167034|ENSMUSG00000047242|407786|; Tbp|IDBG-139921|ENSMUSG00000014767|21374|; Tcf4|IDBG-156674|ENSMUSG00000053477|21413|;
Cellular response to interferon-gamma	GO:0071346	biological process	10090	6	30	0.0305688	0.531023	Ccl5; Gbp2; Gbp4; Gbp7; Gbp9; Irg1;	Ccl5|IDBG-205509|ENSMUSG00000035042|20304|; Gbp2|IDBG-197330|ENSMUSG00000028270|14469|; Gbp4|IDBG-255437|ENSMUSG00000079363|17472|; Gbp7|IDBG-197215|ENSMUSG00000040253|229900|; Gbp9|IDBG-185806|ENSMUSG00000029298|236573|; Irg1|IDBG-184663|ENSMUSG00000022126|16365|;
Negative regulation of i-kappab kinase/nf-kappab signaling	GO:0043124	biological process	10090	6	30	0.0305688	0.531023	Nlrp12; Otud7b; Stat1; Tle1; Tnip3; Zmynd11;	Nlrp12|IDBG-264083|ENSMUSG00000078817|378425|; Otud7b|IDBG-174459|ENSMUSG00000038495|229603|; Stat1|IDBG-153162|ENSMUSG00000026104|20846|; Tle1|IDBG-157429|ENSMUSG00000008305|21885|; Tnip3|IDBG-153167|ENSMUSG00000044162|414084|; Zmynd11|IDBG-129466|ENSMUSG00000021156|66505|;
Negative regulation of protein ubiquitination	GO:0031397	biological process	10090	6	30	0.0305688	0.531023	Arrb1; Ccdc23; Gbp4; Gtpbp4; Isg15; Ufl1;	Arrb1|IDBG-200741|ENSMUSG00000018909|109689|; Ccdc23|IDBG-182531|ENSMUSG00000028643|69216|; Gbp4|IDBG-255437|ENSMUSG00000079363|17472|; Gtpbp4|IDBG-129234|ENSMUSG00000021149|69237|; Isg15|IDBG-137564|ENSMUSG00000035692|100038882|; Ufl1|IDBG-132511|ENSMUSG00000040359|67490|;
Rab gtpase binding	GO:0017137	molecular function	10090	7	62	0.23323	0.531599	1700027A23Rik; 3110043O21Rik; Hps6; Myo5a; Pde6d; Rab11fip4; Sytl4;	1700027A23Rik|IDBG-184166|ENSMUSG00000010136|100503311|; 3110043O21Rik|IDBG-135710|ENSMUSG00000028300|73205|; Hps6|IDBG-171749|ENSMUSG00000074811|20170|; Myo5a|IDBG-184743|ENSMUSG00000034593|17918|; Pde6d|IDBG-177111|ENSMUSG00000026239|18582|; Rab11fip4|IDBG-203658|ENSMUSG00000017639|268451|; Sytl4|IDBG-170513|ENSMUSG00000031255|27359|;
Cellular response to tumor necrosis factor	GO:0071356	biological process	10090	7	62	0.23323	0.531599	Ccl5; Cyp11a1; Il18bp; Irg1; Nfe2l2; Pid1; Sgms1;	Ccl5|IDBG-205509|ENSMUSG00000035042|20304|; Cyp11a1|IDBG-171264|ENSMUSG00000032323|13070|; Il18bp|IDBG-202395|ENSMUSG00000070427|16068|; Irg1|IDBG-184663|ENSMUSG00000022126|16365|; Nfe2l2|IDBG-181483|ENSMUSG00000015839|18024|; Pid1|IDBG-174611|ENSMUSG00000045658|98496|; Sgms1|IDBG-158524|ENSMUSG00000040451|208449|;
Kinetochore	GO:0000776	cellular component	10090	7	62	0.23323	0.531599	Apc; Kat2b; Rangap1; Sec13; Seh1l; Sgol2; Ss18l1;	Apc|IDBG-134573|ENSMUSG00000005871|11789|; Kat2b|IDBG-190822|ENSMUSG00000000708|18519|; Rangap1|IDBG-165134|ENSMUSG00000022391|19387|; Sec13|IDBG-178462|ENSMUSG00000030298|110379|; Seh1l|IDBG-250534|ENSMUSG00000079614|72124|; Sgol2|IDBG-155964|ENSMUSG00000026039|68549|; Ss18l1|IDBG-213743|ENSMUSG00000039086|269397|;
Negative regulation of t cell proliferation	GO:0042130	biological process	10090	4	24	0.12415	0.532511	Cd274; Ctla4; Dlg1; Slfn1;	Cd274|IDBG-157249|ENSMUSG00000016496|60533|; Ctla4|IDBG-159662|ENSMUSG00000026011|12477|; Dlg1|IDBG-152959|ENSMUSG00000022770|13383|; Slfn1|IDBG-265148|ENSMUSG00000078763|20555|;
Photoreceptor connecting cilium	GO:0032391	cellular component	10090	4	24	0.12415	0.532511	Fam161a; Ift122; Ift57; Rp1;	Fam161a|IDBG-154248|ENSMUSG00000049811|73873|; Ift122|IDBG-179708|ENSMUSG00000030323|81896|; Ift57|IDBG-165056|ENSMUSG00000032965|73916|; Rp1|IDBG-131541|ENSMUSG00000025900|19888|;
[truncated: 3,212 more rows]

## Sheet: Supplementary Table 2
Pathway name	Pathway Id	Source Name	Organism	Pathway uploaded gene count	Genes in InnateDB for this entity	Pathway p-value	Pathway p-value (corrected)	Gene Symbols	Genes (Symbol|IDBG-ID|Ensembl|Entrez|Fold Change|P-Value)
[truncated: 7,492 more rows]
[truncated: 137 more columns]

[truncated: 10 more sheets: Supplementary Table 3, Supplementary Table 4, Supplementary Table 5, Supplementary Table 6, Supplementary Table 7, Supplementary Table 8, Supplementary Table 9, Supplementary Table 10, Supplementary Table 11, Supplementary Table 12]
